# Supplementary material for: Reduced SLIT2 is Associated with Increased Cell Proliferation and Arsenic Trioxide Resistance in Acute Promyelocytic Leukemia
Source: Cancers (Basel). 2020 Oct 27;12(11):3134. doi: 10.3390/cancers12113134 (PMC7693375; doi:10.3390/cancers12113134)
Supplement: Supplementary file 1 [file cancers-12-03134-s001.zip]

Archive with 3 entries (2 files):
- cancers-965365-supply/
- cancers-965365-supply/Cancers-965365-supplementary.pdf
- cancers-965365-supply/Supplemental_table_S1.xls
