# Supplementary material for: Reduced SLIT2 is Associated with Increased Cell Proliferation and Arsenic Trioxide Resistance in Acute Promyelocytic Leukemia
Source: Cancers (Basel). 2020 Oct 27;12(11):3134. doi: 10.3390/cancers12113134 (PMC7693375; doi:10.3390/cancers12113134)
Supplement: Supplementary file 1 [file cancers-12-03134-s001.zip › cancers-965365-supply/Supplemental_table_S1.xls]

## Sheet: limma-voom_Low-High
Table S1: Differentially expressed genes in APL patients according to SLIT2 expression.
GeneID	logFC	AveExpr	t	P.Value	adj.P.Val	B
CLEC10A	5.06716	2.34118	-0.68414	3.71703	0.00197275	0.0764022
WDR49	4.33313	2.11541	-2.47338	4.90147	0.000175968	0.0281733
C6orf97	4.26458	2.0924	0.128144	3.36187	0.00412879	0.10788
TMED7-TICAM2	4.25924	2.0906	-0.451594	3.62181	0.00240454	0.0856645
JPH1	4.09371	2.03341	1.3177	2.42273	0.0281023	0.263709
IL1R2	4.0037	2.00133	-2.39893	2.67153	0.0170861	0.207967
FAM124A	3.86224	1.94944	0.783292	4.67436	0.000277058	0.0320652
SCN9A	3.8532	1.94606	4.71252	3.82108	0.00158946	0.0688593
MPP3	3.75068	1.90715	0.18541	5.91488	2.51e-05	0.0159988
CDRT1	3.73951	1.90285	-2.3008	3.78503	0.00171294	0.0710145
GLI2	3.72891	1.89876	-0.0543786	2.2318	0.0408143	0.312788
CRIP1	3.70564	1.88972	1.97851	5.09902	0.00011913	0.0272111
CYSLTR2	3.66381	1.87335	2.4204	4.76771	0.000229749	0.030561
CREB5	3.6497	1.86778	2.30546	2.89117	0.0109247	0.16751
ADRA2C	3.6018	1.84872	-0.845653	3.93943	0.00124381	0.0602353
SPSB4	3.56128	1.83239	-0.353257	2.68485	0.0166317	0.205254
SLC17A2	3.41953	1.7738	-2.71624	2.24928	0.0394575	0.309053
LGALS1	3.33597	1.73811	6.20973	6.51513	8.43e-06	0.0107311
SORT1	3.3004	1.72264	2.41937	2.06892	0.0557003	0.360171
TNFRSF18	3.29083	1.71845	2.89827	4.36622	0.000517236	0.0422653
VENTX	3.29046	1.71829	-1.96506	3.91963	0.00129585	0.0609801
PLEKHA7	3.26987	1.70923	2.1161	4.06961	0.000950537	0.0523626
SAG	3.18564	1.67158	-2.86001	3.5191	0.00297725	0.0925479
CRIP2	3.15578	1.658	0.573679	3.24642	0.00524757	0.119352
PTPRH	3.1544	1.65737	-0.868967	4.73964	0.000243031	0.0311156
TFCP2L1	3.14208	1.65172	-2.46319	4.25743	0.000646075	0.0471881
TPSD1	3.13854	1.65009	1.12673	1.94119	0.0706893	0.398369
TBX20	3.02172	1.59537	-3.91163	3.81751	0.00160128	0.0689123
MAOA	2.97613	1.57344	0.807973	3.4165	0.00368552	0.103609
ADRB3	2.972	1.57144	-3.66085	3.9499	0.00121716	0.059507
LMNA	2.94161	1.5566	5.90148	4.91689	0.000170664	0.0281733
SERINC2	2.92525	1.54856	0.759523	4.38787	0.000494897	0.0417482
TBXA2R	2.92225	1.54708	-0.256071	4.87428	0.000185742	0.0281733
C1orf177	2.9025	1.53729	-3.42258	4.96554	0.000154981	0.0281733
STAC	2.88068	1.52641	-3.11972	2.59535	0.0199208	0.222424
NKX3-2	2.86789	1.51999	-0.633842	1.61735	0.126019	0.505376
SEZ6L	2.85376	1.51286	-0.783197	2.95624	0.0095588	0.159206
ARNTL2	2.83208	1.50186	-0.64877	2.64295	0.0181008	0.214209
WNT11	2.82843	1.5	1.11861	4.97076	0.000153387	0.0281733
TSPAN2	2.77846	1.47428	4.07729	4.70454	0.000260758	0.0319181
TNFRSF11A	2.76425	1.46689	-2.63108	3.14758	0.00644067	0.130295
ST6GALNAC2	2.76041	1.46488	1.08928	6.5941	7.33e-06	0.0107201
SERPINI2	2.74037	1.45437	-3.86519	3.28022	0.00489204	0.115602
MFI2	2.73535	1.45172	2.10707	4.10026	0.000892335	0.0518629
BAIAP3	2.71823	1.44267	0.752961	4.06683	0.000955997	0.0523626
LILRA1	2.70085	1.43342	-0.493646	2.92259	0.0102428	0.16294
NPTX2	2.69665	1.43117	-2.09451	1.61131	0.127335	0.50802
MFSD2A	2.69361	1.42954	-0.17553	4.93381	0.000165033	0.0281733
TSHB	2.64624	1.40394	-4.20498	6.00932	2.1e-05	0.0143665
KRT80	2.64256	1.40193	-1.59582	3.94203	0.00123714	0.0600656
PLEK2	2.62517	1.39241	-0.719576	3.32111	0.00449378	0.111312
DUSP5P	2.62159	1.39044	-1.99906	3.32698	0.0044393	0.110766
CAMK1D	2.6036	1.38051	2.12043	3.73157	0.00191403	0.0756754
CD1E	2.59662	1.37664	-3.5023	3.22255	0.00551401	0.121196
STON2	2.59575	1.37615	4.44898	2.63531	0.018382	0.21542
CD86	2.58392	1.36956	1.19151	2.79384	0.0133293	0.184743
F13A1	2.57518	1.36467	7.34601	4.1694	0.000774001	0.0492138
PDE7B	2.56923	1.36134	-1.12211	3.56871	0.00268532	0.088867
GSG1L	2.55124	1.3512	0.454648	1.7346	0.102698	0.465391
C10orf128	2.53727	1.34328	0.0955186	3.43516	0.00354522	0.101619
AGRP	2.53345	1.3411	-3.02476	3.92891	0.00127119	0.0608043
NRG1	2.49375	1.31832	-3.58423	2.62248	0.0188631	0.217573
PTPRO	2.49212	1.31737	0.456054	2.5032	0.0239546	0.243554
TNFRSF4	2.47585	1.30793	4.21668	3.4138	0.00370624	0.103609
EMP1	2.46606	1.30221	4.86262	3.09074	0.00724417	0.138948
WDR86	2.44206	1.2881	1.09787	2.95458	0.0095915	0.159224
PRR16	2.43876	1.28614	-2.53452	2.6083	0.0194093	0.219911
FAM47E	2.43859	1.28605	0.878807	2.37224	0.0310423	0.275759
PLD4	2.42595	1.27855	1.14023	2.39948	0.0294219	0.268109
PLXNA2	2.41169	1.27005	2.45563	2.37145	0.0310905	0.275814
PTX3	2.40472	1.26587	2.02241	4.39257	0.000490181	0.0417482
SDC4	2.40441	1.26569	2.83771	4.86979	0.000187408	0.0281733
DPYSL2	2.38443	1.25364	5.13204	4.1358	0.000829372	0.0499697
CAMKV	2.37281	1.24659	-4.16058	4.31685	0.000572105	0.0435672
MAP3K6	2.37208	1.24615	3.49871	5.36938	7.04e-05	0.023638
MEFV	2.36758	1.24342	1.47827	2.97099	0.0092732	0.157253
MDGA1	2.35159	1.23364	4.4675	2.69655	0.0162424	0.203752
PHLDA2	2.34721	1.23095	-1.44024	2.17233	0.0457608	0.327028
HP	2.34716	1.23092	2.99065	2.24807	0.0395502	0.309467
MICALCL	2.3405	1.22682	-0.628843	2.7871	0.0135138	0.186044
RASGRP4	2.32008	1.21418	5.18524	4.34506	0.000540065	0.0423878
CD180	2.31535	1.21123	3.36511	2.87678	0.0112515	0.16994
ITGA3	2.31015	1.20798	1.48353	3.78876	0.00169972	0.0708355
FXYD2	2.30651	1.20571	-2.16741	2.63158	0.0185207	0.21618
TNNT1	2.30474	1.20461	-0.739173	1.36295	0.192419	0.601639
MAPK10	2.29367	1.19765	-1.98127	2.12204	0.050371	0.343835
ITGA7	2.29163	1.19638	2.09731	4.1776	0.000761072	0.0492138
PPP2R2C	2.29136	1.1962	-3.93967	2.12479	0.0501079	0.342953
MIR155HG	2.29032	1.19555	1.41588	2.8238	0.0125391	0.179494
PSMA8	2.26395	1.17884	-3.92358	2.81128	0.0128636	0.181607
SLC12A8	2.25914	1.17577	-2.31607	2.65069	0.0178206	0.212488
LOC283070	2.24023	1.16365	3.0866	3.79248	0.00168665	0.0708355
CD101	2.225	1.1538	1.91304	2.96362	0.00941485	0.158032
AHR	2.22406	1.15319	4.68822	2.77801	0.0137661	0.188502
PHEX	2.21398	1.14664	-2.9859	3.34493	0.00427676	0.108696
C11orf9	2.20954	1.14375	4.55524	3.62417	0.00239277	0.0855427
IL12B	2.19659	1.13527	-1.51204	1.91802	0.0737685	0.406902
CCL24	2.19251	1.13258	-1.72407	2.38251	0.0304219	0.272971
VDR	2.19056	1.1313	1.09596	4.47386	0.000415468	0.0388624
SLC28A3	2.17805	1.12304	4.86414	3.35201	0.0042143	0.108319
CA6	2.17341	1.11996	-2.61824	2.11378	0.0511672	0.346843
PPP1R14A	2.17207	1.11907	-0.466316	1.72648	0.104181	0.469046
TRIM16	2.16483	1.11425	4.71024	4.03172	0.00102781	0.0537109
TTLL10	2.16213	1.11245	1.68049	2.74176	0.0148194	0.194849
BTNL3	2.15339	1.10661	-2.0355	1.69231	0.110637	0.478484
KIR3DL2	2.1479	1.10292	-2.21788	3.4285	0.00359469	0.102596
ANXA5	2.14276	1.09947	5.00282	3.66456	0.0022	0.0816431
C3AR1	2.14167	1.09874	5.56876	3.78275	0.00172105	0.0710798
IL1RAP	2.13592	1.09486	6.42386	5.40697	6.55e-05	0.0235295
MICAL2	2.13543	1.09453	4.63798	2.695	0.0162938	0.203896
RAB17	2.13222	1.09236	-3.916	2.57489	0.0207561	0.2276
ARTN	2.12781	1.08937	2.41253	2.75638	0.0143858	0.192107
LCN8	2.12733	1.08904	-2.64246	1.3796	0.187337	0.594791
EHD2	2.12593	1.08809	4.25995	4.21072	0.000711029	0.0486369
SLC17A3	2.1246	1.08719	-3.58644	2.3303	0.0337023	0.286351
C6orf103	2.11622	1.08149	-1.89038	2.98108	0.00908275	0.155829
STON1-GTF2A1L	2.1161	1.08141	-3.99085	2.07255	0.0553203	0.358548
LDLR	2.10901	1.07657	4.48225	3.63041	0.00236193	0.084637
CXorf58	2.10346	1.07276	-3.86922	3.60359	0.00249741	0.0866308
FBXW10	2.08242	1.05826	-3.7792	2.98844	0.00894603	0.154911
GLP1R	2.07853	1.05557	-2.62424	2.02524	0.060465	0.37308
LPHN3	2.078	1.05519	2.61422	2.35226	0.0322841	0.279991
EPHB3	2.06924	1.0491	1.50198	2.26715	0.0381144	0.303455
PLCD3	2.06728	1.04773	1.57419	3.57336	0.00265943	0.0885829
TRIM36	2.0654	1.04642	2.86864	4.18868	0.00074394	0.0491601
GAS2L1	2.06254	1.04442	4.56988	3.9199	0.00129512	0.0609801
COL27A1	2.05061	1.03605	1.37201	2.1758	0.0454578	0.326197
C11orf42	2.04883	1.0348	-2.40205	3.12255	0.00678309	0.134364
FAM108C1	2.04754	1.03389	0.394836	3.10108	0.00709104	0.13808
C5orf20	2.04704	1.03354	-1.85511	1.59813	0.130246	0.511691
MUC12	2.04544	1.03241	-4.43212	5.32779	7.63e-05	0.0238245
PTPN14	2.04428	1.03159	3.22873	2.35894	0.0318635	0.278119
NRGN	2.04341	1.03098	3.65093	2.57258	0.0208527	0.228239
PTP4A3	2.02078	1.01492	1.34473	3.34719	0.00425666	0.108686
KCNJ2	2.0202	1.01449	-0.796102	2.44735	0.0267655	0.257414
KRT16	2.01906	1.01368	-3.62557	2.67593	0.0169348	0.207162
DHRS9	2.01209	1.0087	-1.94775	2.40575	0.0290603	0.26731
MS4A14	2.01098	1.0079	2.92763	4.1636	0.000783279	0.0493296
RAB31	1.99872	0.999079	3.79757	2.47983	0.0250946	0.24858
SLC44A5	1.99804	0.998589	-3.18264	1.59054	0.13195	0.514336
NOD2	1.99776	0.99838	4.93668	3.55719	0.00275041	0.0897167
TM4SF1	1.98447	0.988751	3.043	3.37638	0.00400608	0.105849
GPR120	1.98082	0.986095	-2.29965	2.19964	0.0434244	0.319064
FADS3	1.97694	0.983269	3.51417	2.87482	0.0112968	0.170408
SOCS2	1.9742	0.981265	3.62043	2.72458	0.0153454	0.198186
OPLAH	1.96291	0.972991	-0.83255	3.38079	0.00396957	0.10534
TRIM47	1.94996	0.963448	1.32653	3.30465	0.0046501	0.113267
ANXA8L2	1.93369	0.951359	3.322	1.57617	0.135225	0.519618
SCN2A	1.91907	0.94041	-2.94048	3.23036	0.00542541	0.120616
COMTD1	1.91817	0.939732	0.00211787	3.50592	0.00305997	0.0934937
NTSR1	1.91708	0.938911	2.10735	1.51742	0.149341	0.541844
LOC285548	1.90137	0.927036	-1.36522	1.61255	0.127063	0.507596
GPRIN1	1.87773	0.908993	-1.96946	2.77887	0.0137421	0.188299
C6orf217	1.87756	0.908856	-3.67309	3.55306	0.00277413	0.0903079
CD1C	1.87586	0.907549	-0.965254	2.35272	0.0322546	0.279991
TLR6	1.8675	0.90111	2.13774	2.57904	0.020584	0.226336
TREML3	1.8668	0.900569	-2.45459	2.0254	0.0604476	0.37308
NRBP2	1.86262	0.897337	2.71775	5.56161	4.87e-05	0.0214126
S100A10	1.85984	0.895178	6.48213	4.37953	0.000503384	0.0417482
DHCR24	1.85754	0.893391	6.1988	4.71481	0.00025544	0.0317132
MMEL1	1.84379	0.882675	-4.19997	4.89848	0.000177018	0.0281733
CD300LB	1.84326	0.882262	-0.235746	2.68508	0.0166241	0.205254
CISH	1.84282	0.881912	5.03659	4.43031	0.000453922	0.0406052
MYO1B	1.83311	0.874292	2.59627	1.39936	0.181446	0.588436
ATP2B2	1.83069	0.87239	0.182163	2.39726	0.0295506	0.268564
CRLF2	1.82967	0.87158	1.22218	2.08885	0.0536432	0.353356
P2RY14	1.81496	0.859936	0.241619	1.63967	0.121257	0.497004
GPR171	1.81448	0.859558	1.75495	2.69332	0.0163491	0.204096
TREML2	1.81306	0.858425	2.90066	4.45089	0.000435315	0.0397969
SH3PXD2B	1.81116	0.856912	3.44039	2.47526	0.0253236	0.249401
ROS1	1.80855	0.854831	-4.17207	1.74397	0.101008	0.46267
SLCO4C1	1.80388	0.8511	2.28897	2.25281	0.0391888	0.307934
ALOX15B	1.8024	0.849923	1.87318	1.11536	0.281733	0.61976
CYP4F12	1.80154	0.849231	-2.34816	2.39388	0.0297481	0.269403
OVOL2	1.80084	0.848673	-3.88184	3.68323	0.00211629	0.0801046
ADAMTSL4	1.79498	0.843964	6.75982	5.32454	7.68e-05	0.0238245
TM4SF19	1.78673	0.837323	-1.66631	4.31741	0.000571449	0.0435672
SAMHD1	1.78508	0.83599	5.55608	2.92869	0.0101155	0.162173
PLEC	1.78097	0.832666	8.53043	4.01316	0.00106796	0.0545563
SPON2	1.78005	0.831921	4.62687	3.32326	0.00447367	0.111217
SLC5A5	1.77612	0.828728	-2.21472	1.96516	0.0676248	0.389903
FHAD1	1.76516	0.819799	-2.89108	1.83476	0.0858552	0.435117
TEAD4	1.76443	0.819205	-1.04222	2.48201	0.0249864	0.24808
C15orf48	1.75107	0.808234	-3.81762	3.05498	0.00779936	0.144782
TPPP	1.74973	0.807131	2.2658	2.73508	0.0150219	0.196002
CD200	1.74762	0.80539	3.92472	1.80459	0.0906518	0.445966
CCDC40	1.74272	0.801339	-0.943446	2.79616	0.0132666	0.184136
FCGR1C	1.73711	0.796687	1.41811	3.4195	0.00366255	0.103486
C21orf71	1.7331	0.793351	-2.02684	2.83986	0.0121343	0.177172
NCF2	1.71763	0.780418	4.32055	2.9225	0.0102449	0.16294
SRL	1.71737	0.780197	-2.70931	2.26822	0.0380355	0.303455
CACNA1C	1.71454	0.777819	4.41916	3.34895	0.0042412	0.108601
LOC731789	1.70511	0.769868	-1.44143	1.5502	0.141319	0.52839
CCDC3	1.70418	0.769082	0.502774	3.23605	0.00536168	0.120564
GGT5	1.70126	0.766605	4.83259	3.2152	0.00559864	0.122399
AVP	1.69914	0.764802	-3.80733	2.41686	0.0284296	0.263998
NRXN3	1.69663	0.762676	2.18101	1.80571	0.090468	0.445791
RRAS	1.69534	0.761571	2.41029	5.63834	4.21e-05	0.0204404
RYR1	1.69048	0.757436	-0.11667	1.55659	0.139797	0.526038
GIPC3	1.68996	0.756985	1.5418	2.80594	0.0130045	0.182643
ZNF366	1.68835	0.755613	-0.0744611	1.77638	0.0953473	0.453702
SLPI	1.67974	0.748241	4.81815	4.32182	0.000566322	0.0434498
C1orf183	1.67687	0.745774	1.73932	3.55929	0.00273844	0.0897167
ASGR2	1.67149	0.741136	0.211114	1.50583	0.152265	0.545879
HRH2	1.67112	0.740819	6.3076	5.15287	0.000107201	0.0268521
APOL4	1.67078	0.740523	3.03208	1.31455	0.207827	0.61976
ADAM22	1.66594	0.736337	2.72912	2.83212	0.0123278	0.178527
PLXNB2	1.66482	0.735363	6.81598	3.60523	0.00248886	0.0865607
ADAMTS14	1.66281	0.73362	3.07977	1.94888	0.0696926	0.39551
HSPA7	1.66261	0.733451	0.875667	1.70414	0.108364	0.476575
SGK223	1.65936	0.730625	4.97575	3.00402	0.00866369	0.152371
EPHB4	1.65896	0.73028	4.8885	3.23515	0.00537168	0.120616
ODZ3	1.65451	0.7264	-1.81403	2.64669	0.0179648	0.213206
PBX3	1.6543	0.726218	3.13303	3.4712	0.00328917	0.0976867
ANXA2P1	1.65383	0.725807	1.53364	2.74649	0.0146779	0.193859
FAM20C	1.6522	0.724389	2.113	2.6912	0.0164194	0.204096
LY86	1.65172	0.723966	2.40801	1.76392	0.0974899	0.457296
STATH	1.65021	0.722646	-4.57867	4.78325	0.000222716	0.0298192
RAP1GAP	1.64948	0.722014	0.330615	1.68467	0.112125	0.480521
TYRO3	1.64864	0.721277	1.72377	2.43893	0.0272157	0.260001
GPR81	1.64857	0.721219	-0.417245	2.72351	0.0153789	0.198186
KCNE1	1.64255	0.715938	-1.20728	1.92706	0.0725533	0.402672
PTPRF	1.64091	0.714495	3.26591	2.56354	0.0212339	0.229562
MS4A7	1.63935	0.713125	4.33737	3.61138	0.00245724	0.0862014
AGPAT9	1.63616	0.710318	1.58147	1.89243	0.077311	0.414312
CCL3L1	1.63386	0.708284	-0.226384	1.57492	0.135512	0.520234
KRT79	1.63267	0.707235	-4.10216	2.39457	0.0297081	0.269313
ACOT9	1.63085	0.705627	3.15383	3.54086	0.00284547	0.0907935
POMC	1.62424	0.699768	0.90265	1.59073	0.131906	0.514336
HSPA6	1.62344	0.699051	2.01654	3.10537	0.00702829	0.137643
TNFAIP8L3	1.62178	0.697581	2.04004	2.10135	0.0523886	0.349806
DAPL1	1.61988	0.69589	-2.48675	1.38632	0.185318	0.591789
SLC35F3	1.61887	0.694985	-3.04347	1.88903	0.0777932	0.415107
CAPN2	1.61792	0.694138	6.6777	3.88113	0.00140339	0.0643142
HSPC159	1.61775	0.693985	-0.553028	1.7608	0.0980338	0.457518
STAT4	1.61561	0.692075	3.65617	2.6195	0.0189768	0.218393
S100A4	1.6076	0.684907	6.06926	4.25651	0.000647296	0.0471881
TUFT1	1.60556	0.68308	-0.771188	3.39784	0.00383133	0.104464
IQGAP3	1.6046	0.682213	4.39694	2.6418	0.0181428	0.21424
TLR4	1.6027	0.680508	5.46821	2.63288	0.0184722	0.215983
TP73	1.59917	0.677326	1.50159	2.14952	0.0478009	0.334198
PIWIL3	1.59884	0.677021	-3.05751	1.30628	0.210556	0.61976
C2orf39	1.59876	0.676952	-4.09443	2.48939	0.0246224	0.247371
RASSF8	1.59832	0.67656	-0.00110207	2.5944	0.019959	0.222442
IL1R1	1.59036	0.66935	4.57021	2.97367	0.00922225	0.156762
CDKN1A	1.58836	0.667539	5.37068	2.14501	0.0482139	0.335483
PRICKLE4	1.58741	0.666676	1.87405	5.43703	6.18e-05	0.0227639
L1CAM	1.58659	0.665925	-1.90003	1.59113	0.131816	0.514336
NPAS4	1.58601	0.665398	-4.23968	2.93595	0.00996585	0.161422
IL1RN	1.58004	0.659959	1.52116	1.78182	0.094426	0.451205
ECM1	1.57843	0.658486	5.01071	2.68328	0.0166849	0.205526
FLG2	1.57825	0.658327	-1.80802	2.21545	0.0421222	0.315909
MMP7	1.57814	0.658226	-4.13873	1.80543	0.0905139	0.445791
TRIM15	1.57632	0.656564	-1.31977	1.58854	0.132401	0.515047
RDH10	1.57205	0.652649	2.64431	3.56759	0.00269158	0.0889307
LY6H	1.57189	0.652504	-4.04733	2.18542	0.0446266	0.324098
NACC2	1.56892	0.649769	1.35031	3.54203	0.00283853	0.0907935
C9orf139	1.56426	0.645478	3.53052	3.04995	0.0078808	0.145702
MT1E	1.56185	0.643255	-0.17084	2.26827	0.0380317	0.303455
LASS3	1.55982	0.641379	-3.76497	2.57633	0.0206961	0.227203
TP53I11	1.55923	0.640836	5.54927	3.35014	0.00423067	0.108467
TLR8	1.55485	0.636773	-0.621976	1.77145	0.0961909	0.455673
FCGR2C	1.55364	0.635653	1.67439	1.84528	0.0842365	0.430273
BFSP1	1.55329	0.635329	-3.15907	2.21148	0.042446	0.31658
TMEM189-UBE2V1	1.55268	0.634758	1.10077	0.944728	0.359328	0.653759
FAM49A	1.55243	0.634525	2.35746	2.77221	0.0139298	0.189602
MYBPHL	1.54844	0.630818	-4.62543	3.00392	0.00866549	0.152371
EMP3	1.54796	0.630371	6.79825	4.48441	0.000406671	0.038214
C20orf118	1.54421	0.626867	2.2036	2.90245	0.0106751	0.166273
CFH	1.54256	0.625327	4.1356	1.2313	0.236612	0.61976
C12orf70	1.54243	0.625207	-4.62374	3.92341	0.00128574	0.0609599
OAZ3	1.53943	0.622401	-3.07647	1.86304	0.0815647	0.42429
MAP1A	1.53928	0.62226	8.0564	2.07153	0.0554274	0.359086
WNT9A	1.5391	0.622087	-3.76343	2.72893	0.0152105	0.197071
NOV	1.53056	0.614062	-0.875668	1.2369	0.234582	0.61976
SNORA40	1.52831	0.611941	-4.49846	3.23093	0.00541896	0.120616
RNF145	1.52581	0.609574	3.95122	3.48192	0.0032166	0.0967768
RASL10A	1.51756	0.601752	1.05758	2.91958	0.0103064	0.163158
CMKLR1	1.51083	0.595344	1.89428	3.25737	0.00512963	0.119005
KRT17	1.50874	0.593341	4.1065	2.77695	0.0137959	0.188519
BTNL8	1.50751	0.592164	0.0217632	3.12327	0.00677291	0.134311
MARCO	1.50241	0.587279	-3.55804	2.35408	0.032169	0.279791
LOC442308	1.49466	0.579819	-4.20793	3.28016	0.00489268	0.115602
TNFSF14	1.49066	0.575947	0.0199475	2.42938	0.0277351	0.26183
C20orf201	1.49044	0.575741	-0.959832	3.33591	0.0043577	0.109548
SLC35E4	1.49037	0.575675	0.219522	2.63937	0.0182321	0.214545
MMP19	1.48963	0.574949	5.59663	4.86845	0.00018791	0.0281733
USH2A	1.48846	0.573819	-1.59378	2.25069	0.0393502	0.308728
FLVCR2	1.4857	0.57114	2.72501	5.22243	9.36e-05	0.0256563
ZCCHC5	1.48161	0.567169	-0.920418	3.9514	0.00121338	0.059507
STON1	1.4798	0.565406	2.69401	1.87338	0.0800452	0.420852
OLFML2A	1.47821	0.56385	2.92129	0.843403	0.411862	0.699991
DAPK1	1.4779	0.56355	5.64245	2.10228	0.0522962	0.349806
WDR66	1.47741	0.563067	-0.0954949	1.99111	0.0644435	0.383295
CLNK	1.47431	0.560036	-4.05283	1.53352	0.145353	0.534817
SORCS2	1.47167	0.557456	-0.760153	1.66603	0.115833	0.4874
MYOF	1.47157	0.557356	1.0303	1.45029	0.166961	0.56677
C17orf64	1.46888	0.554717	-2.96276	2.17441	0.0455791	0.326807
SH3TC1	1.46599	0.551873	3.98434	3.82309	0.00158284	0.0688593
C4orf48	1.46356	0.549478	0.0219801	2.63585	0.0183617	0.215306
ZAR1L	1.46231	0.548247	-4.16331	2.73021	0.0151711	0.197071
ADRA1D	1.46137	0.547318	-2.27557	1.41175	0.177832	0.58346
OLAH	1.46096	0.546914	-3.90043	1.38543	0.185584	0.591789
RHOC	1.45761	0.543608	4.14057	3.20771	0.00568627	0.122873
PDLIM1	1.45707	0.543071	5.69565	2.19872	0.0435012	0.319169
MYCL1	1.45576	0.541768	-1.95466	1.53481	0.145038	0.53466
CD276	1.45535	0.54137	3.36054	2.23655	0.0404419	0.311885
FADS2	1.44997	0.536019	6.10795	2.76593	0.014109	0.190676
ATP6V0D2	1.44938	0.535439	-3.79807	1.6172	0.126051	0.505376
FKBP5	1.44882	0.534875	7.8447	3.4111	0.00372708	0.103647
ANXA2P3	1.4478	0.533861	-3.20385	2.10498	0.0520291	0.349105
CDCP1	1.44631	0.532374	0.419182	1.80761	0.0901601	0.445414
TDRKH	1.44474	0.530807	1.84254	2.46796	0.0256938	0.251356
CLEC7A	1.44437	0.530436	-0.290458	1.94204	0.070578	0.39807
PTCRA	1.44391	0.529982	0.771111	2.40307	0.029214	0.267643
IL13RA1	1.44319	0.529263	5.017	2.68925	0.0164843	0.204516
TOM1L1	1.4386	0.524661	0.748235	1.65653	0.117764	0.490028
ITGAL	1.43582	0.521874	6.65983	3.61398	0.00244401	0.0862006
LRP8	1.43183	0.517862	4.92838	2.89133	0.0109211	0.16751
TLR5	1.43161	0.517639	-0.981853	1.71766	0.105816	0.473076
DIO3	1.43149	0.517521	-4.50955	2.54649	0.0219712	0.233345
RIMBP2	1.43146	0.517491	-3.60058	1.60616	0.128466	0.509828
PLA2G2C	1.43115	0.51717	-3.72811	2.72242	0.0154128	0.198323
SLC11A1	1.43088	0.516904	2.44718	2.12729	0.0498701	0.342471
PTGFRN	1.43	0.516014	2.94037	1.25267	0.228941	0.61976
PPEF2	1.42955	0.515564	-3.68214	2.77449	0.0138652	0.1891
LYPD2	1.42864	0.514647	-4.41938	2.08659	0.053873	0.354509
LCN6	1.42788	0.513877	-3.95599	1.63495	0.122252	0.498374
SERPINA1	1.42722	0.513207	7.25114	3.461	0.00335973	0.0987797
CX3CR1	1.42512	0.511085	3.24632	2.01242	0.0619323	0.376688
GPR63	1.42462	0.510575	-1.49543	1.44163	0.169354	0.570609
SGCG	1.42355	0.509492	-3.6176	2.94789	0.00972438	0.160089
CYP2S1	1.41896	0.504836	2.06212	0.993956	0.335546	0.631058
CLEC2L	1.41435	0.500142	-3.93903	2.42992	0.0277055	0.26183
GPR109A	1.4143	0.50009	3.46922	1.6968	0.10977	0.477265
CD80	1.41197	0.497707	0.0797678	2.48226	0.024974	0.24808
PAPLN	1.41098	0.496697	5.44015	3.64912	0.0022718	0.0831033
HIST1H3C	1.41072	0.496427	-3.22352	2.0291	0.0600302	0.37118
INSM2	1.41038	0.496083	-4.37153	2.50314	0.0239571	0.243554
CD97	1.4094	0.495082	8.22339	4.08864	0.000913962	0.0518629
MMP14	1.40903	0.494705	5.49916	2.02203	0.0608298	0.373307
LOC644165	1.4068	0.492419	0.468353	1.71975	0.105427	0.472415
KCNA5	1.40628	0.491882	-4.08273	2.11139	0.0514001	0.347443
MGC42105	1.40548	0.491068	-3.50822	2.04504	0.0582616	0.366888
PTGIR	1.40466	0.490226	1.16248	1.63075	0.12314	0.500554
HIST1H2BF	1.40385	0.489392	-1.85817	1.56717	0.13731	0.522354
ALOX5	1.40193	0.487417	7.60359	3.39698	0.0038382	0.104464
P2RY12	1.4003	0.485736	-2.80307	1.46409	0.163204	0.561912
LOC201651	1.3989	0.484288	-4.24693	1.9595	0.0683366	0.391792
PAK3	1.39884	0.484233	-3.67535	1.99507	0.0639695	0.382157
IGSF6	1.39787	0.483228	2.22973	2.89987	0.0107317	0.166273
CLEC1B	1.39396	0.479188	-2.25438	2.20255	0.0431815	0.318536
BCO2	1.39298	0.478174	1.9873	3.33284	0.0043856	0.110097
HLX	1.39149	0.476632	3.17935	4.08978	0.000911811	0.0518629
EHD4	1.39065	0.475755	4.1673	4.634	0.000300505	0.0334771
LOC285847	1.38925	0.474308	-3.19563	1.70825	0.107584	0.47489
APOBEC3H	1.38874	0.47378	-1.76776	1.62781	0.123768	0.501744
OR13A1	1.38818	0.473199	-1.41585	2.3754	0.0308499	0.275004
LRRC6	1.38796	0.472971	0.520025	2.65892	0.0175268	0.210178
SSTR2	1.38739	0.47237	2.64561	2.21982	0.0417686	0.314928
TCN2	1.38661	0.471561	5.46615	3.38366	0.00394595	0.105158
MT1G	1.38255	0.467332	-1.09661	1.63761	0.121691	0.497301
ERMN	1.38118	0.465901	0.645353	2.8686	0.0114417	0.171673
SCG5	1.38029	0.464972	-3.08617	2.11649	0.0509043	0.345977
TAGLN2	1.3778	0.462366	8.55366	4.1509	0.000804003	0.0499697
FAM129B	1.37537	0.459817	4.93924	2.33089	0.0336635	0.286351
TMEM40	1.3751	0.459533	-3.79125	1.34927	0.19668	0.606136
GPR150	1.37398	0.458358	-1.57311	2.09877	0.0526447	0.35048
GPR56	1.3708	0.455013	6.16329	1.56355	0.138158	0.523988
PVRL4	1.37072	0.454932	-2.40988	1.58167	0.133962	0.516997
FCGR1B	1.37054	0.454743	3.08333	2.73021	0.0151711	0.197071
FCGR1A	1.37012	0.454299	2.99967	2.56713	0.0210814	0.229226
CCR1	1.36699	0.451008	3.00437	2.30483	0.0354212	0.293548
MYO1C	1.36513	0.449039	4.37463	2.41046	0.0287916	0.266033
EEF1DP3	1.3602	0.443818	-0.815027	2.34487	0.0327548	0.282518
SORBS3	1.35358	0.43678	3.7983	3.11411	0.00690251	0.136024
C3orf59	1.35313	0.4363	-1.18275	2.61668	0.0190846	0.218529
C4orf32	1.35093	0.433953	3.68467	2.43689	0.0273261	0.260001
CCR6	1.34938	0.432297	3.90512	2.29497	0.0361083	0.295753
FHL1	1.34724	0.430004	2.85727	2.24291	0.0399472	0.310675
C6orf27	1.34616	0.428853	0.959063	2.19137	0.0441193	0.321746
CELSR2	1.34393	0.426462	1.47459	2.2226	0.0415459	0.314163
GPR27	1.34304	0.425507	1.33935	1.2662	0.224186	0.61976
CALHM2	1.3421	0.424487	4.58889	4.08534	0.0009202	0.0519093
SRC	1.3412	0.423521	2.35478	2.25011	0.0393945	0.308839
TIFAB	1.34061	0.42289	-3.04456	1.27553	0.220955	0.61976
TNFRSF12A	1.34034	0.422594	0.718192	2.45287	0.0264747	0.255531
AQP10	1.33844	0.420554	-3.95677	1.4748	0.160338	0.558449
NEK11	1.33818	0.420276	1.36907	3.39444	0.00385849	0.104552
ST14	1.33603	0.41795	-0.337731	1.71583	0.106157	0.473238
IL3RA	1.33575	0.417655	5.22792	3.16445	0.00621958	0.128177
TXK	1.33524	0.417097	5.06106	4.32685	0.000560527	0.0431669
ENO2	1.33274	0.414395	3.73365	3.23056	0.00542315	0.120616
PLEKHN1	1.32973	0.411128	-2.28198	1.52848	0.146591	0.536713
DKFZP434K028	1.32907	0.410413	-4.00425	2.15334	0.047454	0.332782
UTY	1.32699	0.408161	-0.113079	0.466388	0.647441	0.852641
SNORD15B	1.32202	0.402746	-2.79721	1.59636	0.130641	0.512188
ZNF385B	1.32096	0.401592	-1.42332	2.4183	0.0283489	0.263998
KIAA0284	1.32003	0.400569	0.955375	2.06402	0.0562174	0.361727
SLC12A9	1.31912	0.39958	5.49748	4.34772	0.000537133	0.0423878
RGMA	1.31757	0.397874	0.471402	1.74062	0.101609	0.463764
CD36	1.31597	0.396126	5.1211	1.60463	0.128804	0.510753
DUOXA1	1.31286	0.392716	-4.01499	1.98584	0.0650777	0.38427
TNFRSF11B	1.31168	0.391413	0.242698	2.2237	0.0414579	0.314163
TRIM71	1.30992	0.389484	1.97333	1.96496	0.0676494	0.389903
DCLK2	1.30856	0.38798	2.89095	3.06697	0.00760875	0.142865
PPYR1	1.3066	0.385822	-4.2441	2.97339	0.00922746	0.156762
CCDC46	1.3056	0.384709	0.04857	1.73546	0.102542	0.465017
C7orf41	1.30552	0.384623	5.38185	2.8383	0.0121732	0.177417
LHFPL3	1.30105	0.379673	-2.73667	2.15664	0.0471555	0.332112
PPP4R1L	1.29991	0.378417	2.78538	2.5658	0.0211378	0.229226
RBM47	1.29909	0.377501	2.14351	1.62407	0.124569	0.502724
ANXA2	1.2987	0.377069	7.90854	3.28283	0.00486564	0.115496
TUBB6	1.29782	0.376088	6.60753	4.1328	0.000834511	0.0500386
PTX4	1.29647	0.374584	1.81664	1.5584	0.13937	0.525298
PELI3	1.29646	0.374583	2.47248	4.41432	0.000468941	0.0412286
AQP3	1.2961	0.37418	5.52706	4.03808	0.0010144	0.053508
SRGAP2	1.29528	0.373265	5.3286	4.24185	0.000667046	0.0479454
CLVS1	1.29483	0.372758	-0.60154	1.38502	0.185707	0.591789
HIF3A	1.29394	0.37177	-3.11206	1.15568	0.265359	0.61976
INSRR	1.29276	0.37046	-3.35241	1.82315	0.0876734	0.439527
SLC22A18AS	1.29209	0.369706	-1.82931	2.07038	0.0555471	0.359521
SPINT1	1.2916	0.369159	0.955017	2.31772	0.0345415	0.289304
GPR55	1.29102	0.368507	2.00936	3.44698	0.00345913	0.100654
PXT1	1.2867	0.363675	-3.69456	1.55801	0.139461	0.525476
FCN1	1.28663	0.363594	4.92016	1.85391	0.0829285	0.427476
LY6K	1.28558	0.362425	-3.80828	1.37018	0.1902	0.599239
ARL5C	1.28357	0.360166	-1.59947	1.94704	0.0699302	0.396052
ADM2	1.28334	0.359908	2.92162	1.88363	0.0785628	0.416717
SCRT2	1.28271	0.359199	-3.58795	1.74697	0.100471	0.461676
RRAS2	1.2821	0.358504	2.15539	1.31774	0.206781	0.618744
DAB2	1.28187	0.358252	4.2385	1.95913	0.0683838	0.391844
MELK	1.28146	0.357787	3.43102	2.12626	0.0499677	0.342628
FAM151B	1.27651	0.352205	1.00657	4.137	0.000827329	0.0499697
ADORA3	1.27509	0.350596	0.437004	2.01688	0.0614188	0.375012
KDM5D	1.27364	0.348957	0.690378	0.384582	0.705785	0.882286
CORO6	1.27331	0.348587	2.43938	2.27512	0.0375297	0.301843
SFXN3	1.27303	0.34827	5.2021	4.06297	0.000963626	0.0524016
ANXA2P2	1.27244	0.347598	6.41753	3.22665	0.0054673	0.12088
ABCC3	1.26854	0.34317	-0.175288	1.70087	0.108988	0.477265
SLCO4A1	1.26816	0.342738	2.17374	2.5844	0.0203639	0.22506
SLC12A7	1.26758	0.342079	6.05048	3.59553	0.00253961	0.0867066
LOC152225	1.2674	0.341873	-4.72485	2.73532	0.0150147	0.196002
SIGLEC12	1.26711	0.34154	1.22858	1.62199	0.125016	0.503704
MYO1H	1.26637	0.340693	-1.66264	1.96439	0.0677216	0.389903
C21orf81	1.26541	0.339607	-1.31668	1.61179	0.12723	0.507856
ANO8	1.26509	0.339239	4.5812	3.9615	0.00118829	0.0587974
PARD3	1.26407	0.338075	0.319787	1.32819	0.20339	0.614318
TTLL6	1.26352	0.337454	-4.00144	1.69037	0.111013	0.479059
DNM1P35	1.26117	0.334768	1.00077	1.28005	0.219399	0.61976
HRNR	1.25928	0.332601	0.554515	1.60168	0.129456	0.511598
NAAA	1.25905	0.332341	5.06801	3.46865	0.00330667	0.0977449
KYNU	1.25558	0.328358	-1.14482	1.44636	0.168045	0.568614
KIAA0664P3	1.25547	0.328227	1.42184	1.20293	0.247103	0.61976
NCRNA00032	1.2538	0.326304	-4.25915	2.26143	0.0385396	0.305315
SH3D20	1.2534	0.325844	1.88091	2.70945	0.0158235	0.200991
SNORA27	1.2531	0.325506	-4.32655	2.71777	0.0155588	0.199575
BOLL	1.2516	0.323773	-2.65214	1.56145	0.138651	0.524264
HIVEP3	1.25145	0.323597	4.31719	2.45675	0.0262717	0.254456
HIST1H2BO	1.24976	0.321649	-2.05249	1.81888	0.0883503	0.441432
C15orf26	1.2484	0.32008	-1.89057	1.74286	0.101207	0.462978
LOC285780	1.24525	0.316437	-2.06307	1.43511	0.171176	0.572745
ECHDC3	1.24519	0.316364	-0.811221	2.3128	0.0348744	0.290559
TXLNB	1.24487	0.315993	1.59979	2.76695	0.0140798	0.190597
MT1L	1.2447	0.315803	-1.44404	1.68659	0.111749	0.480017
ACVR1	1.24446	0.315519	3.6555	2.20761	0.0427634	0.317164
TREML1	1.24354	0.314457	-2.11495	0.91743	0.373007	0.667166
PIM1	1.24254	0.313289	6.22981	3.4702	0.00329604	0.0976867
MRC1	1.24179	0.312418	0.450154	0.931063	0.366132	0.65994
ILDR2	1.24043	0.310838	-1.61039	1.3803	0.187127	0.594499
ALOX15	1.23761	0.307554	-0.822532	1.92028	0.073463	0.406287
CD14	1.23742	0.307334	0.864595	1.86558	0.0811894	0.423431
SLC4A3	1.23597	0.305645	-1.67844	1.21362	0.243108	0.61976
GLIPR2	1.23547	0.305064	5.74112	3.68568	0.00210553	0.0798737
BCAT1	1.23353	0.302793	3.95147	1.24435	0.231903	0.61976
PSD3	1.23292	0.302076	1.66716	1.79523	0.0921867	0.448273
PDE6H	1.22822	0.296574	-1.38401	1.91241	0.0745334	0.408134
CD300E	1.22699	0.295127	-3.31129	1.11986	0.279867	0.61976
C5AR1	1.22386	0.291436	1.86699	1.7151	0.106295	0.473238
TEKT1	1.22346	0.290966	-4.34839	2.32627	0.0339695	0.287572
GPC1	1.22008	0.286971	1.42381	2.83044	0.0123701	0.17883
CARNS1	1.21975	0.286587	4.74645	2.30429	0.0354582	0.293598
LILRB4	1.21932	0.286078	-2.01696	1.17747	0.256817	0.61976
ANXA8	1.21846	0.285059	6.05504	1.21537	0.24246	0.61976
LILRA3	1.21748	0.283904	-2.23181	1.05928	0.305739	0.61976
USP9Y	1.21732	0.283712	-0.85925	0.471995	0.643523	0.850806
VSTM2L	1.21496	0.280911	-0.879655	1.68206	0.112639	0.48131
GPR109B	1.21428	0.280098	2.83445	1.61754	0.125977	0.505376
CDA	1.21341	0.279068	2.34214	1.93695	0.071244	0.399643
IL2RA	1.2116	0.276919	-0.0107503	2.34322	0.0328613	0.283003
SPRED2	1.21106	0.276265	3.12868	2.55859	0.0214455	0.230878
KCTD12	1.20982	0.274796	3.15774	1.5614	0.138662	0.524264
CIITA	1.20785	0.272443	4.66901	1.69612	0.109899	0.477265
DLX4	1.20774	0.272314	1.01471	1.35442	0.195068	0.604396
NOTUM	1.20762	0.272166	-3.27068	1.5998	0.129875	0.511691
ARHGAP31	1.20707	0.271512	4.50571	2.8036	0.0130668	0.182643
SEZ6L2	1.20595	0.270168	-1.55227	1.24922	0.230165	0.61976
TUBB3	1.20529	0.269375	0.528697	1.4614	0.163931	0.562889
SRD5A2	1.20522	0.2693	-4.58543	2.92498	0.0101928	0.162615
CD2	1.20502	0.269052	4.39721	1.77495	0.0955916	0.454064
CYorf15B	1.20436	0.268261	0.375294	0.37458	0.713061	0.886741
RIBC2	1.20398	0.267809	0.483966	2.1429	0.0484088	0.336268
ZDHHC15	1.2018	0.265194	0.575126	1.36269	0.192501	0.601675
CALCA	1.20144	0.264768	-3.63672	1.66753	0.115531	0.486767
HIST3H3	1.20134	0.264649	-3.77774	2.42936	0.027736	0.26183
DBNDD2	1.1987	0.261474	2.04488	2.841	0.0121062	0.177051
PITPNM2	1.19592	0.258122	4.86439	4.75291	0.000236657	0.0310764
PYY2	1.19443	0.256317	-3.68853	2.27173	0.0377774	0.302648
STARD4	1.19399	0.255786	3.09445	2.70035	0.016118	0.202963
GABRR2	1.19348	0.255171	-0.100618	2.29896	0.0358286	0.294614
HIST1H1B	1.19247	0.25395	-1.32715	1.93171	0.0719351	0.401305
TMEM51	1.19227	0.253712	-0.418977	0.810651	0.429868	0.712044
LOC255167	1.19188	0.253242	-4.09943	1.79539	0.0921599	0.448273
ZMYND10	1.19089	0.252042	1.13843	2.95774	0.00952931	0.159094
C17orf105	1.19068	0.251787	-4.59466	2.61531	0.0191372	0.21857
SH2D4A	1.19063	0.25172	-1.97036	1.09137	0.291826	0.61976
ARID3B	1.18996	0.250909	4.94136	3.63245	0.00235193	0.084637
KIAA1522	1.18782	0.248321	5.21219	2.92164	0.0102629	0.162973
CXCR1	1.18709	0.247427	-0.274651	2.04471	0.0582972	0.366888
ITPRIPL1	1.18507	0.244975	2.74744	2.68913	0.0164883	0.204516
S100A1	1.18317	0.242656	1.38092	2.19072	0.0441745	0.322033
HIST1H2AJ	1.18173	0.240903	-3.67855	1.8226	0.0877606	0.439554
CREB3L1	1.18076	0.239712	-1.28078	1.9068	0.0753038	0.410702
PTMS	1.17949	0.238164	4.34979	2.55608	0.0215533	0.231136
MGC12982	1.17693	0.235025	1.57859	3.30001	0.00469507	0.113952
TFEB	1.17664	0.234672	2.16978	2.75741	0.0143554	0.191827
ZAK	1.17619	0.234117	4.24701	2.04155	0.0586446	0.367694
DNAH3	1.17495	0.232594	-0.831491	2.35585	0.0320575	0.279327
SLC26A6	1.17222	0.229247	4.10908	3.97581	0.00115365	0.0576856
GPR25	1.17167	0.228567	-3.15783	1.92396	0.0729688	0.404318
C9orf106	1.16956	0.225965	-4.76592	2.92602	0.010171	0.16241
GPR174	1.16804	0.224086	4.35913	2.05932	0.0567172	0.362724
SHISA3	1.16602	0.221589	-3.78155	2.66963	0.0171516	0.20801
PLAC1	1.16553	0.220983	-3.80337	1.8097	0.0898217	0.444734
XIRP1	1.16538	0.220802	-4.17825	2.09958	0.052564	0.350442
SLC43A2	1.16529	0.220688	2.8702	2.48192	0.0249908	0.24808
CAGE1	1.16257	0.217323	-3.14718	1.70695	0.107829	0.475733
NNMT	1.16206	0.216683	2.75623	1.18562	0.253675	0.61976
PRKCA	1.15955	0.21356	6.06384	3.53887	0.00285729	0.0909845
EIF3C	1.1583	0.212006	3.12674	1.11396	0.282316	0.61976
PRF1	1.15745	0.210956	4.87923	2.21631	0.0420528	0.315782
C3orf32	1.15645	0.209701	-4.15447	2.11445	0.0511026	0.346635
AHNAK	1.15639	0.209629	10.7979	3.30535	0.00464332	0.113236
SQLE	1.15453	0.207309	4.54989	3.22536	0.00548194	0.12088
LCN10	1.15299	0.205386	0.330073	1.53828	0.144192	0.533314
UNC13B	1.15259	0.204876	3.26954	1.75522	0.0990098	0.458797
ZNF695	1.15171	0.203777	1.34147	1.9825	0.0654831	0.384472
FUT7	1.15133	0.203297	3.5412	2.05737	0.0569256	0.36326
RAET1E	1.14955	0.201074	-2.12566	0.906093	0.378791	0.671879
SGPL1	1.14745	0.198428	4.75023	3.25779	0.00512526	0.119005
OR52W1	1.14717	0.198083	-3.94115	1.95336	0.0691176	0.393969
CLDN10	1.14581	0.196368	1.73778	0.912666	0.37543	0.669343
PRICKLE1	1.1449	0.195227	4.71558	3.53344	0.0028897	0.09107
CA13	1.14472	0.194994	-0.0393951	2.80566	0.013012	0.182643
HIST1H2AK	1.14347	0.193421	-1.93546	1.55705	0.139689	0.525727
CA5B	1.14237	0.192027	4.22215	4.96253	0.000155906	0.0281733
DYSF	1.14177	0.191272	6.08546	2.57036	0.0209457	0.22871
GFOD1	1.1415	0.190927	2.90593	2.39875	0.0294642	0.268131
ANKRD53	1.14094	0.190222	-1.4468	1.7655	0.0972156	0.457296
CLCN5	1.13981	0.188788	2.9648	2.32953	0.0337536	0.286667
C7orf16	1.13962	0.188554	-3.96796	1.39016	0.184171	0.591563
SYN1	1.13935	0.188216	1.30809	2.02058	0.0609946	0.373703
C8ORFK29	1.13887	0.187607	0.207829	2.91976	0.0103026	0.163158
LOC654342	1.13734	0.185667	0.582393	1.69426	0.110259	0.47782
EEF1A2	1.13572	0.183604	-3.44532	1.34933	0.19666	0.606136
ZNF503	1.13401	0.181434	1.48236	3.05065	0.00786941	0.145623
OBFC2A	1.13337	0.180615	6.55449	4.49116	0.000401133	0.038214
PANX1	1.13289	0.180006	3.1116	4.08923	0.000912849	0.0518629
ZNF107	1.13258	0.179609	7.41785	4.83903	0.000199246	0.0285424
PKMYT1	1.13207	0.178957	3.91115	2.60133	0.0196831	0.221172
RECQL4	1.13152	0.17826	4.82918	4.59261	0.000326673	0.0346419
PARVB	1.13054	0.177015	3.49812	2.002	0.0631488	0.380025
CCDC153	1.13008	0.176419	-2.94545	1.53923	0.143963	0.533286
C10orf41	1.12948	0.175656	-1.44221	2.71096	0.0157751	0.200716
AMPH	1.12817	0.173981	1.6814	2.21417	0.0422267	0.315927
ELOVL3	1.12543	0.170472	0.286981	1.71628	0.106074	0.473238
TREM1	1.12534	0.170357	3.10503	2.64553	0.0180068	0.213466
SULT1E1	1.12509	0.17004	-4.3315	1.49496	0.155054	0.549847
TLR7	1.12406	0.168714	0.461898	1.95715	0.068635	0.392357
MUC1	1.12295	0.167294	3.47088	3.96745	0.00117377	0.0585028
HCK	1.12257	0.16681	4.96413	2.58245	0.0204439	0.225643
ALDH1L2	1.12199	0.166057	2.24411	1.37723	0.188054	0.595787
CEACAM4	1.12198	0.166041	2.52459	1.59985	0.129863	0.511691
ODF3L1	1.12125	0.165111	-3.42699	1.98502	0.0651771	0.38427
RNF212	1.12082	0.164557	-2.58781	1.046	0.311641	0.61976
PHLDB1	1.12067	0.164358	2.62882	1.30586	0.210697	0.61976
TAGAP	1.11807	0.161007	5.89506	2.48377	0.024899	0.247938
FGF2	1.11797	0.160884	-1.27478	1.23525	0.235177	0.61976
CYP19A1	1.11704	0.159685	-3.49194	1.52274	0.148013	0.539523
RXFP2	1.11617	0.158556	-0.33863	1.29584	0.214042	0.61976
CYorf15A	1.1148	0.156788	0.0782592	0.365021	0.720041	0.890799
PTK6	1.11329	0.154828	0.678046	2.31513	0.0347168	0.290196
ICOSLG	1.1128	0.154196	3.34883	1.90127	0.0760708	0.412255
RGS14	1.11232	0.153569	5.14058	4.91201	0.000172326	0.0281733
FAM166B	1.11217	0.153378	-3.1038	1.92805	0.0724213	0.402672
DAPP1	1.10826	0.148301	4.04764	5.85147	2.82e-05	0.0159988
SSH2	1.10797	0.147924	7.47808	4.53098	0.000370031	0.0371573
SC4MOL	1.10695	0.146586	4.22617	3.30074	0.004688	0.113919
E2F8	1.10647	0.145969	4.14863	2.32304	0.034184	0.288501
SLFN11	1.10618	0.145592	6.86149	2.78373	0.0136068	0.186945
PLA2G4D	1.10547	0.144664	-3.5717	1.43474	0.171281	0.572787
C12orf59	1.10256	0.140853	2.36046	3.20065	0.00577013	0.123681
LIM2	1.10202	0.140156	-4.64969	2.75587	0.0144005	0.192179
LY6G6F	1.10167	0.139695	-3.53849	1.18335	0.254547	0.61976
43891	1.10129	0.139194	2.41022	2.432	0.0275915	0.261551
C2orf57	1.10009	0.137619	-4.64026	2.35032	0.0324072	0.280465
HIP1	1.09803	0.134912	4.7665	2.29142	0.0363585	0.296925
PRRT2	1.09728	0.133938	1.90469	1.57014	0.136619	0.521258
CDH20	1.09327	0.128656	-4.23645	1.88567	0.0782706	0.416191
CYSLTR1	1.09295	0.128224	3.73951	2.91432	0.0104183	0.164294
BAIAP2	1.09218	0.127211	4.68421	4.14803	0.000808776	0.0499697
CASZ1	1.09003	0.124368	4.34781	4.10035	0.000892175	0.0518629
VIM	1.08966	0.123882	11.4945	3.45848	0.00337735	0.0991189
HAPLN4	1.08925	0.123334	2.84518	2.60784	0.0194273	0.219993
TMEM150B	1.08886	0.122821	2.53643	1.64523	0.120095	0.495398
GRIN2D	1.08822	0.12197	0.17167	5.10013	0.000114036	0.0271631
ADAMTS2	1.08816	0.121891	4.41789	1.28067	0.219187	0.61976
HIST1H3F	1.08689	0.1202	-3.78135	1.67475	0.114085	0.483958
LGALS3	1.08633	0.119464	4.47985	1.53598	0.144753	0.534378
C17orf88	1.08608	0.119134	-4.45776	1.57234	0.13611	0.520753
PDGFA	1.08601	0.119031	1.33715	1.87512	0.0797915	0.420432
PTGER4	1.086	0.119027	5.37663	3.3395	0.00432529	0.109252
CXCR7	1.0854	0.118223	1.71852	1.70303	0.108575	0.476836
S100B	1.08528	0.118068	5.90279	2.88677	0.0110238	0.168524
SPEF1	1.08194	0.113617	-4.6453	2.82042	0.0126259	0.179612
PAPPA2	1.08036	0.111514	-3.49258	0.976524	0.343837	0.638288
ROPN1L	1.07728	0.107387	2.38348	3.25171	0.0051903	0.119251
SLC24A4	1.07604	0.105733	4.31353	2.82633	0.0124746	0.179327
C6orf10	1.07573	0.105315	-3.86442	1.47134	0.16126	0.55978
FOXD2	1.07527	0.104703	0.33682	2.31699	0.0345905	0.289337
PTPRM	1.07488	0.104171	4.02974	1.39205	0.183607	0.591202
AIM2	1.07475	0.104004	0.835649	1.73008	0.103521	0.467613
FAM92A1	1.07398	0.102969	1.58793	1.59986	0.12986	0.511691
NIPAL2	1.07227	0.100663	4.07251	4.6425	0.000295405	0.0332972
FXYD1	1.07133	0.0994013	-1.60159	1.36414	0.192053	0.601468
KIR2DL1	1.0703	0.0980168	-3.12759	1.27685	0.2205	0.61976
S100A6	1.06876	0.0959432	5.28191	2.00801	0.0624449	0.37827
C17orf87	1.06854	0.095644	1.12799	2.43838	0.0272454	0.260001
CD69	1.0674	0.094096	6.43563	1.3282	0.203385	0.614318
C6orf81	1.06714	0.0937516	-1.68727	2.0775	0.0548058	0.357319
SLC2A6	1.06543	0.091441	3.14105	1.85013	0.0834994	0.428586
SGSH	1.06377	0.08918	3.60488	2.09564	0.0529577	0.3516
RASGEF1C	1.06197	0.0867438	-4.1574	1.99805	0.0636153	0.381264
LPAR1	1.06039	0.0845917	-1.05215	0.740427	0.470136	0.74094
SLC25A24	1.05973	0.0837031	4.75097	4.12825	0.000842369	0.0503088
WBP2NL	1.05936	0.0831877	-1.41466	1.47118	0.161302	0.55978
GTF2A1L	1.05904	0.0827505	-4.80481	2.15567	0.0472431	0.332112
GPR12	1.05834	0.0818028	0.655284	1.36596	0.191492	0.601199
SETD7	1.05731	0.0804051	4.18123	2.10757	0.0517742	0.34888
HIST1H2AD	1.05683	0.0797406	-2.5709	1.34537	0.197907	0.608045
MTSS1	1.05558	0.0780407	4.79242	3.01801	0.00841747	0.149941
FSD1	1.05479	0.0769536	-2.75545	1.41314	0.177431	0.582629
FCGR2A	1.0531	0.0746404	6.58732	2.75093	0.0145459	0.192988
NGEF	1.05295	0.0744317	-2.00278	1.42258	0.174721	0.578163
DOK2	1.05267	0.074055	3.09641	2.44511	0.026885	0.258128
C17orf55	1.05179	0.0728502	-3.40274	1.31672	0.207118	0.618886
TLX2	1.05165	0.0726509	-3.93088	1.72743	0.104008	0.468779
CD9	1.05127	0.0721321	5.97721	2.23023	0.0409382	0.313268
P2RY1	1.05036	0.0708846	2.11714	3.38283	0.00395272	0.105158
HTATIP2	1.05015	0.0705905	1.82013	2.55458	0.0216184	0.231255
ADAM8	1.04909	0.0691422	6.00279	1.65473	0.118132	0.490904
EMR4P	1.04898	0.0689928	1.14778	0.973948	0.345075	0.639199
DDX3Y	1.04705	0.0663261	0.589462	0.313326	0.75822	0.909358
KIAA1644	1.0449	0.0633634	-2.30823	0.926089	0.36863	0.662577
TRIM3	1.04386	0.0619249	2.51528	3.92696	0.00127634	0.0608043
CASS4	1.04355	0.0615025	2.85916	3.3539	0.00419779	0.108046
FBXO43	1.04346	0.0613742	1.58917	1.53721	0.144452	0.533709
EPB41L1	1.04333	0.0611969	0.481797	1.33104	0.20247	0.613945
CCDC144B	1.0415	0.0586627	4.64739	1.1294	0.275946	0.61976
MYBL1	1.04011	0.0567329	2.94489	2.3789	0.0306382	0.274065
SLC29A2	1.03951	0.0559067	2.17121	2.92007	0.010296	0.163158
HIST1H1E	1.03867	0.0547327	0.0585599	1.86596	0.081134	0.423428
VSNL1	1.03793	0.0537107	-2.70498	2.26721	0.0381102	0.303455
KIR3DL1	1.03702	0.0524456	-1.93312	1.22655	0.238345	0.61976
LOC100130148	1.03688	0.0522524	-4.65673	2.40529	0.0290865	0.267426
TYMP	1.03687	0.0522304	4.15197	1.54219	0.143245	0.531582
ULBP2	1.03639	0.0515617	-2.99903	2.08602	0.0539314	0.354626
PRIC285	1.03504	0.0496897	4.39395	2.15157	0.0476142	0.333389
ALS2CR12	1.03487	0.0494471	0.647853	2.19372	0.0439211	0.320989
LOC643677	1.03473	0.0492578	0.906804	2.368	0.0313021	0.27627
SNTA1	1.03407	0.0483407	0.773046	2.10395	0.0521306	0.349135
CES3	1.03276	0.046502	0.172894	0.818286	0.425626	0.710054
RASGRF1	1.03227	0.0458229	2.0059	1.29681	0.213716	0.61976
AATK	1.0322	0.0457249	2.43065	2.12588	0.0500036	0.342628
SCRG1	1.02999	0.042626	-0.0224375	1.89189	0.0773867	0.414449
KLHL2	1.02983	0.0424104	4.77446	3.23006	0.00542877	0.120616
C22orf26	1.02872	0.040857	-0.819768	2.50621	0.0238111	0.243017
RHPN1	1.0287	0.0408185	3.69911	1.40988	0.178374	0.584172
TNFSF12-TNFSF13	1.02807	0.039937	4.5939	1.87576	0.0796986	0.420432
TMCC3	1.02784	0.0396201	0.402925	2.74968	0.0145828	0.193227
S100A11	1.02601	0.0370497	7.43193	2.52411	0.0229761	0.238795
KLF8	1.02462	0.0350954	2.73808	2.94922	0.00969774	0.160068
KLRF1	1.0244	0.0347844	0.401107	1.54798	0.141849	0.528997
FAM114A1	1.02376	0.0338756	2.32271	1.88628	0.0781845	0.41611
KCNK17	1.02334	0.0332838	3.97586	1.2363	0.234799	0.61976
BBC3	1.02233	0.0318546	1.73768	3.20781	0.00568503	0.122873
SOX8	1.02215	0.0316118	-1.60599	1.07143	0.300415	0.61976
SRD5A1	1.02069	0.0295444	1.84873	1.58615	0.132942	0.516182
TUBA1A	1.02028	0.0289629	7.61638	2.93142	0.010059	0.161996
C20orf123	1.02014	0.0287682	-3.54244	1.27742	0.220303	0.61976
IGF2R	1.0199	0.0284313	4.59623	2.11126	0.0514127	0.347443
NEK6	1.01895	0.027081	4.46853	2.80462	0.0130397	0.182643
CAST	1.01886	0.0269587	6.0155	2.76383	0.0141692	0.190707
IL18RAP	1.0188	0.0268694	1.11823	1.56714	0.137317	0.522354
TNFRSF10B	1.01824	0.0260831	5.00574	1.84128	0.0848487	0.431943
SPC24	1.0177	0.025311	1.19294	1.8509	0.083383	0.428586
POM121L10P	1.01652	0.0236412	0.476707	1.85236	0.083162	0.428108
LY6E	1.01594	0.0228087	6.75505	3.73075	0.00191728	0.0756754
LOC400891	1.01477	0.0211573	-4.04263	1.98252	0.0654808	0.384472
SOX18	1.01475	0.0211311	0.593867	2.29956	0.0357867	0.294532
CLSPN	1.01433	0.020534	4.86877	2.15601	0.0472119	0.332112
LOC728606	1.01425	0.0204162	3.77579	1.56887	0.136914	0.521805
GPR133	1.01306	0.0187141	-2.23389	1.25267	0.228943	0.61976
EBI3	1.01243	0.0178177	-3.06352	1.01345	0.326445	0.622395
FADS1	1.01181	0.0169386	5.14999	2.36994	0.0311831	0.275814
SYNC	1.01143	0.0164008	-0.361774	2.00998	0.0622149	0.377512
ZNF467	1.01051	0.0150776	3.52434	2.73543	0.0150111	0.196002
PTPRC	1.0104	0.0149235	8.35006	3.51336	0.00301301	0.0928181
HAS1	1.01029	0.0147648	-3.6107	1.29875	0.213065	0.61976
TUBA3C	1.00917	0.0131722	-3.26621	1.81081	0.0896428	0.444418
GCH1	1.00909	0.0130603	5.27531	1.7629	0.0976681	0.457296
DCUN1D3	1.00898	0.0128965	4.64438	4.20285	0.00072261	0.0491601
MPZL3	1.00599	0.00861443	-0.233009	1.24614	0.231263	0.61976
FPR2	1.00574	0.00826318	1.71095	1.64497	0.12015	0.495526
HPSE	1.00553	0.00795472	0.929997	1.35452	0.195035	0.604396
VNN1	1.00537	0.00772959	-2.84112	1.23106	0.2367	0.61976
SLC12A5	1.00493	0.00709846	-2.49008	1.43668	0.170736	0.57197
HOPX	1.00462	0.00665262	2.73211	1.24922	0.230166	0.61976
PPP2R2B	1.00457	0.0065734	-0.979712	1.21231	0.243593	0.61976
C15orf42	1.00373	0.005376	4.57255	1.87521	0.0797793	0.420432
CCL4L2	1.0032	0.00460576	0.23237	2.11541	0.051009	0.346229
SLMO1	1.00287	0.00412915	1.96039	1.32924	0.203052	0.614318
RGS19	1.00265	0.00381501	5.95153	4.84618	0.000196429	0.0285424
TBC1D3C	1.00252	0.00363805	1.22789	1.06079	0.305077	0.61976
KIAA1609	1.00007	0.000105028	2.29693	2.22866	0.0410628	0.313636
CEP55	0.999986	-2.02497e-05	3.50163	1.98677	0.0649655	0.38427
SLC7A5P1	0.997805	-0.00317025	-0.0491205	1.26061	0.226141	0.61976
SPATA17	0.997234	-0.00399672	-3.7968	1.58799	0.132526	0.515336
FGL2	0.996106	-0.00562878	4.29914	3.12505	0.00674804	0.133947
PRRG2	0.996067	-0.00568503	-2.12319	1.62655	0.124038	0.501792
TNFSF4	0.995692	-0.00622847	2.88062	1.37101	0.189944	0.598988
WIPF3	0.995595	-0.00636844	-3.3408	1.49824	0.154209	0.548622
CRYBG3	0.994413	-0.00808307	3.42394	2.86286	0.0115769	0.172374
OR9A4	0.994225	-0.00835556	-1.29076	1.12759	0.276687	0.61976
SREBF2	0.994108	-0.00852571	7.26351	3.42249	0.00363988	0.102987
KCNMB1	0.994011	-0.00866568	-0.255208	2.52005	0.0231629	0.239884
STARD13	0.992771	-0.0104666	0.743829	1.39252	0.183468	0.590978
KSR2	0.992075	-0.0114793	-4.12505	1.13992	0.27167	0.61976
KIR3DX1	0.989508	-0.015217	-3.47251	1.5018	0.153295	0.548037
CHRNA7	0.989224	-0.0156311	0.563007	1.81081	0.0896427	0.444418
ACOT7	0.987864	-0.0176151	4.21436	4.21522	0.000704488	0.0486369
CAMK2N2	0.986985	-0.0189004	-2.61244	1.52884	0.146503	0.536585
CD164L2	0.985294	-0.0213742	-3.75521	0.865192	0.400159	0.690456
LOC121952	0.985235	-0.0214603	-2.94828	1.43525	0.171138	0.572742
C12orf53	0.983904	-0.0234107	-1.41457	1.89242	0.0773125	0.414312
FAM110A	0.983815	-0.0235417	2.82255	3.79738	0.00166957	0.0705177
KCTD17	0.981118	-0.0275008	-0.138208	1.70259	0.108659	0.476836
NANOS2	0.979838	-0.0293849	-4.67877	1.82268	0.0877482	0.439554
PLXNA3	0.979803	-0.0294366	6.72899	2.69469	0.0163039	0.203898
C9orf116	0.979586	-0.0297553	-1.26191	2.97535	0.00919046	0.156762
KIR2DS4	0.979547	-0.029814	-2.43586	1.05165	0.30912	0.61976
MTP18	0.978985	-0.0306408	1.51494	2.35099	0.0323644	0.280213
LOC729156	0.975803	-0.0353385	-2.7611	1.04582	0.311718	0.61976
MYO1G	0.975097	-0.0363826	7.08788	4.11374	0.000867912	0.0509432
IQGAP1	0.975004	-0.0365202	8.15374	3.05769	0.00775598	0.144701
SLC9A3R2	0.972373	-0.0404181	3.83034	3.55738	0.00274933	0.0897167
ANXA1	0.972052	-0.0408947	9.45044	2.3907	0.029935	0.270497
SLC26A11	0.970497	-0.0432044	0.996795	1.50639	0.152124	0.545755
LOC285627	0.9701	-0.0437944	-2.55558	1.18198	0.255072	0.61976
PLXNC1	0.969976	-0.0439797	4.66736	2.32692	0.0339263	0.287572
ANXA4	0.968859	-0.0456419	4.06827	4.27615	0.000621779	0.0462946
ANXA6	0.968711	-0.0458621	7.18032	4.53403	0.000367748	0.03711
SLC38A1	0.967925	-0.0470325	5.62064	1.63896	0.121406	0.497004
TTTY15	0.967706	-0.0473589	-1.9477	0.478241	0.639171	0.848733
TNFSF13	0.966565	-0.049061	4.86671	2.06211	0.0564203	0.362129
DGKK	0.966501	-0.0491563	-4.69201	3.23816	0.00533826	0.120499
GPR77	0.965757	-0.0502676	0.591679	1.62541	0.12428	0.502246
TCF19	0.96541	-0.0507864	4.86379	3.08988	0.00725701	0.139037
MAPK15	0.965094	-0.0512592	-3.48962	1.15428	0.265914	0.61976
CARD16	0.965077	-0.0512835	2.36473	3.2139	0.00561372	0.122494
GZMB	0.964901	-0.0515477	0.949371	1.31386	0.208054	0.61976
UCP2	0.96419	-0.0526112	7.15343	3.6807	0.00212743	0.0801109
SIRPD	0.962504	-0.0551351	-2.77255	1.18094	0.255474	0.61976
MX1	0.961412	-0.0567731	2.6239	2.24896	0.0394821	0.309053
SLFN12L	0.961194	-0.0570998	2.96051	2.31506	0.0347215	0.290196
C4orf50	0.960719	-0.0578138	-4.03198	2.19415	0.0438851	0.320952
SERPINF1	0.960632	-0.0579438	4.65164	1.23141	0.23657	0.61976
FGFR3	0.960198	-0.0585955	3.20418	1.17565	0.257519	0.61976
DMBX1	0.959901	-0.059043	-4.84273	3.03015	0.00820936	0.148166
GPR89B	0.959574	-0.0595347	0.494484	1.14675	0.268921	0.61976
PRKY	0.959176	-0.0601323	1.68844	0.454887	0.655512	0.856548
GUCY2F	0.958418	-0.0612731	-4.29226	1.42453	0.174165	0.577528
HSPG2	0.958214	-0.0615798	7.92252	1.83775	0.0853915	0.433518
LAMA2	0.956238	-0.0645586	-3.04947	1.59231	0.131551	0.513885
CPB2	0.955278	-0.0660077	-2.84448	1.68379	0.112298	0.480656
TMEM71	0.954922	-0.0665456	5.51492	4.49747	0.000396031	0.038214
OR2T33	0.954907	-0.0665674	-2.14269	1.39586	0.182478	0.589441
HCN2	0.954881	-0.0666071	-0.86349	2.06737	0.0558638	0.360545
CDC45	0.954748	-0.066808	4.12911	2.52643	0.0228697	0.238052
KIFC3	0.954488	-0.0672004	1.62722	1.39584	0.182486	0.589441
SCRN1	0.954292	-0.0674975	2.91188	1.45629	0.16532	0.565341
TMOD2	0.953305	-0.0689906	5.17906	3.08412	0.00734392	0.140205
SERPINF2	0.952046	-0.0708961	2.14334	3.96585	0.00117765	0.0585539
ASF1B	0.951769	-0.0713172	4.25989	2.22121	0.0416574	0.314713
OXER1	0.950887	-0.0726534	3.1649	4.01577	0.00106222	0.0545353
SPATA16	0.950438	-0.0733362	-4.45998	1.89211	0.0773554	0.41439
TNFSF15	0.950378	-0.0734273	-4.00804	1.67157	0.114721	0.485506
HIST4H4	0.949665	-0.0745091	-0.539389	2.77183	0.0139406	0.189623
FGD2	0.948918	-0.0756452	2.50051	1.46811	0.162122	0.560142
DNAH2	0.948608	-0.0761166	-2.37001	0.99391	0.335568	0.631058
EPCAM	0.947889	-0.0772095	2.18794	0.612168	0.549324	0.79296
LAYN	0.947565	-0.0777025	-0.4752	0.770306	0.452729	0.729637
PAK1	0.947332	-0.0780575	5.45917	2.94542	0.00977381	0.16043
ALDH3B2	0.947029	-0.0785193	-3.17262	1.60727	0.12822	0.509823
C8orf73	0.947014	-0.0785418	5.96654	3.01697	0.00843542	0.15
E2F7	0.946648	-0.0791005	2.86509	1.42968	0.172704	0.575259
LOC347376	0.944585	-0.0822475	-3.77927	2.02218	0.0608122	0.373307
CXorf38	0.943914	-0.0832721	4.75697	4.84522	0.000196805	0.0285424
LOC647288	0.941873	-0.0863959	-2.35247	1.52615	0.147166	0.537572
CXCL5	0.941825	-0.0864687	-3.76836	0.876166	0.394349	0.686399
HAAO	0.941718	-0.0866327	3.53783	4.68331	0.000272116	0.0319181
MOBKL2B	0.941646	-0.0867438	2.44775	1.57567	0.135339	0.519862
TRPM6	0.940883	-0.0879134	0.783635	1.00824	0.328856	0.624307
NXNL2	0.939996	-0.0892738	-2.25449	2.20987	0.0425776	0.316941
NXF3	0.939958	-0.0893325	0.477292	0.630692	0.537454	0.785474
HGF	0.939684	-0.0897522	9.66565	3.26029	0.00509872	0.118848
SKA3	0.939269	-0.0903901	4.20392	1.7502	0.099898	0.460799
INE2	0.938461	-0.0916318	-1.04925	1.055	0.307631	0.61976
SPDYE2	0.937889	-0.0925113	-0.337351	1.10969	0.284094	0.61976
MPZL2	0.937291	-0.0934305	-1.25419	1.18844	0.252596	0.61976
KIAA0125	0.935743	-0.095815	4.5076	1.93923	0.070945	0.398968
FAR2	0.935575	-0.0960747	3.90032	2.06393	0.0562268	0.361727
NAPSB	0.935052	-0.096881	0.823158	1.154	0.266028	0.61976
RELL2	0.934996	-0.0969676	0.3793	2.74109	0.0148395	0.194864
IFI27L2	0.932257	-0.101201	2.17421	1.93692	0.071247	0.399643
ADCY7	0.932242	-0.101223	7.47924	3.35382	0.00419843	0.108046
ADAP1	0.931671	-0.102108	4.28059	2.57341	0.0208177	0.228049
DKFZp686O24166	0.931656	-0.102131	4.96276	2.6152	0.0191415	0.21857
P2RX7	0.931291	-0.102695	3.25111	2.37296	0.0309984	0.275505
ESPL1	0.931114	-0.102971	4.65428	1.76088	0.0980186	0.457518
LY6G6E	0.930935	-0.103248	-4.46099	1.46223	0.163706	0.562672
GRAMD1C	0.930557	-0.103834	-0.817167	1.41165	0.177861	0.58346
ACPP	0.930093	-0.104553	0.805821	1.29113	0.21563	0.61976
ARMC4	0.929444	-0.10556	-1.0533	1.22663	0.238316	0.61976
PSKH2	0.92912	-0.106063	-3.97235	1.36208	0.192689	0.601954
PIK3R5	0.927657	-0.108337	5.67545	4.56974	0.00034212	0.0353969
E2F2	0.927524	-0.108543	4.45635	2.20799	0.0427322	0.3171
PTAFR	0.926852	-0.109589	4.07829	1.32133	0.205613	0.617277
CASC5	0.925691	-0.111398	5.1368	1.58562	0.133063	0.51627
KIFC2	0.925549	-0.111619	4.46332	3.17774	0.00605065	0.12558
NLRP1	0.925452	-0.11177	7.08122	2.3048	0.0354235	0.293548
EPB41L5	0.925405	-0.111844	2.44806	2.21649	0.0420377	0.315782
ANKRD28	0.924378	-0.113444	9.0594	4.90836	0.000173579	0.0281733
DPF1	0.924245	-0.113653	-0.428941	1.40284	0.180424	0.587106
SCARNA3	0.924172	-0.113767	-4.21431	2.29874	0.0358439	0.294614
CLCA3P	0.923946	-0.11412	-4.53479	2.0175	0.0613471	0.374909
PACSIN3	0.923871	-0.114236	0.718471	1.27829	0.220004	0.61976
C21orf56	0.923692	-0.114516	4.57333	1.71724	0.105895	0.473238
C11orf80	0.923104	-0.115435	2.85811	3.68162	0.00212335	0.0801046
GDPD4	0.922084	-0.11703	-4.34255	1.51635	0.149608	0.542236
C10orf116	0.921623	-0.117751	-1.56507	1.35173	0.195908	0.605321
CCNE2	0.920984	-0.118752	4.3123	2.35893	0.0318646	0.278119
CSTA	0.920273	-0.119866	4.88106	1.09358	0.290884	0.61976
CCNA1	0.919276	-0.12143	7.62848	2.76307	0.0141912	0.190789
E2F1	0.919109	-0.121691	5.22896	3.53646	0.00287162	0.0909845
SH3BGRL3	0.91795	-0.123512	7.61096	2.54078	0.0222234	0.23418
CASR	0.917732	-0.123856	-4.39999	1.53093	0.145988	0.535751
PLEKHG3	0.917054	-0.124921	6.03627	4.14208	0.000818727	0.0499697
SEC14L5	0.91664	-0.125573	-3.23415	0.943318	0.360026	0.65423
KIF18B	0.915601	-0.127209	4.66939	1.90534	0.0755053	0.410817
NRIP3	0.915135	-0.127943	4.03592	1.72152	0.105099	0.471505
CYTIP	0.914572	-0.128831	4.34557	2.1149	0.0510583	0.346449
EXO1	0.914503	-0.128941	3.46723	1.64292	0.120576	0.496048
C11orf53	0.913911	-0.129875	-4.86264	2.15742	0.047085	0.332112
RXFP1	0.912965	-0.131369	-3.79534	1.00724	0.329322	0.624587
ARSB	0.912381	-0.132291	5.74333	4.89847	0.00017702	0.0281733
EZR	0.911988	-0.132913	7.05269	4.02262	0.00104731	0.0541819
LDLRAP1	0.911706	-0.13336	4.91702	3.09842	0.00713005	0.138313
DDX11	0.910827	-0.134751	5.70542	2.88343	0.0110995	0.169251
ZNF385A	0.910626	-0.13507	4.60491	2.00668	0.0625995	0.378704
KLHL17	0.909791	-0.136394	3.23238	2.58547	0.0203203	0.224898
CCDC158	0.909574	-0.136737	-4.70243	2.50189	0.0240169	0.24392
OSBPL3	0.909464	-0.136911	5.69735	3.73197	0.00191245	0.0756754
ADCK5	0.908472	-0.138485	2.67354	3.51019	0.00303291	0.0930078
LRRC69	0.908467	-0.138495	-1.8633	1.51834	0.149111	0.541679
IGSF9	0.908168	-0.138969	-1.99282	1.36113	0.192982	0.602208
LOC162632	0.908114	-0.139055	5.58722	1.00075	0.332355	0.628013
LZTS1	0.907597	-0.139877	-0.171252	0.974825	0.344653	0.638956
C9orf144B	0.907455	-0.140102	-0.794275	1.29807	0.213293	0.61976
FAM106C	0.907069	-0.140716	2.68265	1.13303	0.274468	0.61976
GRHL3	0.905852	-0.142653	-3.3328	1.27576	0.220875	0.61976
LOC100134868	0.904007	-0.145594	-2.88123	1.31474	0.207767	0.6197
TUBB1	0.901652	-0.149357	3.1969	1.40308	0.180355	0.587106
ZBTB7B	0.901507	-0.149589	5.91301	3.40927	0.00374136	0.103647
DNMBP	0.899652	-0.152561	2.86069	1.6422	0.120727	0.496227
OPRL1	0.898953	-0.153682	3.82106	4.41885	0.000464634	0.0412035
DNMT3L	0.897671	-0.155742	-4.13295	1.453	0.166219	0.565888
KRT77	0.896687	-0.157324	-4.70324	1.32863	0.203247	0.614318
LRRC8E	0.896407	-0.157775	0.453079	1.94617	0.0700426	0.396177
NID1	0.896403	-0.157781	5.91716	1.45173	0.166566	0.56624
FOXM1	0.896144	-0.158197	5.6819	1.92314	0.0730777	0.404744
SH3BP5	0.89505	-0.15996	3.61247	1.45623	0.165335	0.565341
BMF	0.89488	-0.160233	5.12207	2.88368	0.0110938	0.169251
FSD1L	0.894787	-0.160383	3.2919	3.59729	0.00253035	0.0867066
NAPRT1	0.894492	-0.160859	5.77557	3.01814	0.00841521	0.149941
FXYD6	0.894478	-0.160881	0.354499	1.31798	0.206704	0.618634
PSMC3IP	0.894153	-0.161407	2.28529	2.70907	0.0158359	0.200991
MYBPH	0.89346	-0.162525	-4.86584	3.22875	0.00544348	0.120812
ADAM17	0.893017	-0.163241	6.41739	4.24856	0.000657924	0.0476227
SCPEP1	0.891745	-0.165296	5.40063	2.33695	0.0332669	0.284919
FBXW12	0.891546	-0.165619	-4.44138	1.73339	0.102918	0.465919
C11orf24	0.889954	-0.168197	4.37223	3.21713	0.0055763	0.122041
RIN1	0.8898	-0.168447	3.65156	3.47962	0.00323204	0.0970551
NCRNA00092	0.889407	-0.169085	-0.922572	2.04266	0.0585221	0.367278
ADAMTS6	0.88879	-0.170085	0.537633	2.04082	0.0587253	0.367774
C9orf129	0.886523	-0.173769	1.63795	2.7432	0.0147761	0.194747
C17orf60	0.885991	-0.174635	2.49462	2.39158	0.0298832	0.270149
LILRA5	0.882726	-0.179962	-2.04862	0.732604	0.474761	0.74477
TES	0.882673	-0.18005	4.97602	2.56455	0.021191	0.22952
TP53TG3B	0.882509	-0.180317	-4.55959	2.04031	0.0587813	0.367909
FLG	0.88235	-0.180577	0.840397	1.35584	0.194624	0.604396
PGD	0.881482	-0.181997	8.27137	2.77629	0.0138146	0.188536
TEC	0.880413	-0.183748	6.58532	3.40891	0.00374414	0.103647
FAM111B	0.880162	-0.184159	1.31041	0.977724	0.343262	0.63796
C6orf129	0.878684	-0.186583	1.47768	1.74348	0.101096	0.46267
UTF1	0.878413	-0.187028	-4.71133	2.28765	0.0366267	0.298329
FABP2	0.87811	-0.187527	-4.33674	1.24529	0.231568	0.61976
BCORL2	0.877834	-0.18798	-2.27868	0.495765	0.627033	0.841262
CLUL1	0.875816	-0.1913	-4.08599	1.40558	0.179626	0.586271
ASB11	0.875096	-0.192487	-4.87199	3.1633	0.00623441	0.128225
TMEM164	0.874599	-0.193306	6.4764	4.67101	0.00027893	0.0321004
PNMA1	0.87452	-0.193436	4.42829	4.02258	0.0010474	0.0541819
TRAK2	0.874077	-0.194168	6.30089	2.27397	0.0376134	0.302062
RAET1G	0.87393	-0.194411	-3.47891	1.01317	0.326573	0.622395
LANCL3	0.873294	-0.195461	1.29771	1.66755	0.115528	0.486767
CALML6	0.873058	-0.195851	-3.05753	1.22173	0.240112	0.61976
G6PD	0.872342	-0.197034	6.11926	3.0366	0.00810084	0.147264
MMP25	0.871405	-0.198585	2.64347	1.26403	0.224944	0.61976
AIRE	0.870567	-0.199973	-4.54918	1.33914	0.199881	0.611127
MAP3K15	0.870353	-0.200327	-1.69231	1.00784	0.329046	0.624307
TRPV2	0.86985	-0.201161	6.0402	3.2042	0.00572784	0.123379
RPP25	0.869793	-0.201256	1.30856	2.94051	0.00987277	0.160916
GPR162	0.868881	-0.20277	3.27587	2.02419	0.0605845	0.373306
C7orf57	0.868844	-0.202831	-2.97246	1.34385	0.198386	0.608739
KLF7	0.868467	-0.203457	3.65321	2.56349	0.021236	0.229562
DIAPH3	0.868056	-0.20414	2.39473	1.55708	0.139682	0.525727
ENHO	0.867591	-0.204913	-4.41458	1.65338	0.11841	0.491514
ATP2B1	0.867508	-0.205051	6.92442	2.99854	0.00876202	0.153259
OGDH	0.867445	-0.205156	6.78158	2.5793	0.0205734	0.226336
C21orf58	0.866653	-0.206474	4.84157	2.11546	0.0510043	0.346229
KIAA1841	0.866562	-0.206625	4.12083	2.89715	0.0107917	0.166281
TEPP	0.8654	-0.208561	-0.774808	1.94728	0.0698983	0.395981
SLC9A7	0.865037	-0.209167	1.56517	1.24444	0.231873	0.61976
MVD	0.863476	-0.211772	3.52372	4.39724	0.000485533	0.0416156
TTYH3	0.863183	-0.212261	5.03788	2.80236	0.0130999	0.182907
TUBA3D	0.863095	-0.212408	-0.0138779	1.7959	0.0920765	0.448273
LOC729603	0.862812	-0.212882	-0.0266109	1.12724	0.276831	0.61976
DMC1	0.862497	-0.213408	0.624789	1.35715	0.194217	0.604063
ORAI1	0.862471	-0.213453	7.27313	3.04241	0.00800445	0.146403
MAP3K5	0.861603	-0.214906	5.76795	3.2533	0.0051732	0.119205
OR52B2	0.861086	-0.215771	-3.5083	1.22501	0.238908	0.61976
TTC39A	0.860735	-0.216359	1.39014	1.96559	0.0675709	0.389903
CD151	0.860491	-0.216768	6.33763	2.88041	0.0111682	0.169468
FAM63A	0.860065	-0.217482	5.05645	2.8468	0.0119634	0.175929
MMD	0.859856	-0.217834	2.75223	2.15289	0.0474947	0.332782
LILRB3	0.859217	-0.218905	0.914985	1.06288	0.304156	0.61976
AMAC1L2	0.858876	-0.219478	-1.06943	1.28397	0.21806	0.61976
SULT1B1	0.858859	-0.219507	2.91934	3.20963	0.00566369	0.122684
FGD4	0.858682	-0.219805	1.41408	1.23976	0.233552	0.61976
HDAC9	0.858114	-0.220759	1.83769	1.08837	0.293107	0.61976
PPM1L	0.857251	-0.22221	2.20316	2.57695	0.0206706	0.227044
MAPK11	0.857006	-0.222622	3.51667	1.85981	0.0820459	0.425138
KLHDC9	0.856905	-0.222792	-2.03852	1.39716	0.182095	0.589197
PBX4	0.856834	-0.222913	0.486266	2.12023	0.0505441	0.344328
KDELC2	0.856638	-0.223243	5.46519	2.18063	0.0450386	0.325669
KLF9	0.85642	-0.223609	4.58119	1.90559	0.075471	0.410817
BEND2	0.855923	-0.224447	-3.64603	0.834649	0.416626	0.703361
EFCAB5	0.85564	-0.224925	-0.252782	2.46674	0.0257561	0.251541
RAB23	0.854765	-0.2264	1.66688	1.73807	0.102068	0.464069
PAQR4	0.854418	-0.226985	4.8683	3.04765	0.00791825	0.145999
KIFC1	0.852946	-0.229473	4.67471	1.8144	0.0890654	0.443112
SRMS	0.852899	-0.229553	-4.74147	2.23519	0.040548	0.312122
DGKD	0.851939	-0.231179	7.85912	5.57717	4.73e-05	0.0214126
MFGE8	0.851191	-0.232446	4.83543	1.00452	0.330591	0.62595
SCN1B	0.851124	-0.232558	0.0532009	2.40078	0.0293463	0.267841
LHCGR	0.850707	-0.233266	-4.71836	1.60727	0.128222	0.509823
POTEE	0.850645	-0.23337	-1.06929	1.88961	0.0777103	0.414989
BBS7	0.850167	-0.234182	2.83294	3.58167	0.0026139	0.0877926
RASGEF1B	0.850057	-0.234369	3.22433	1.23003	0.237075	0.61976
SLC39A4	0.848885	-0.236358	3.61071	3.64422	0.00229505	0.0835063
KCNQ1	0.848742	-0.236602	2.6012	1.57192	0.136206	0.520753
HPR	0.848483	-0.237043	-1.80245	1.2679	0.223597	0.61976
LHX2	0.84801	-0.237847	-4.73496	2.18092	0.0450135	0.325669
REEP2	0.847361	-0.238951	-0.34085	1.95827	0.0684928	0.39214
STX2	0.847187	-0.239248	5.18746	3.413	0.00371242	0.103609
C8orf46	0.847165	-0.239285	-1.24101	1.90117	0.0760841	0.412255
LOXL1	0.84716	-0.239294	2.28287	0.944008	0.359685	0.654132
F3	0.846576	-0.240288	4.38189	1.17773	0.256715	0.61976
MORN3	0.844767	-0.243375	-0.0510583	2.83439	0.0122708	0.178242
LOC595101	0.84412	-0.244479	4.80642	2.17655	0.0453922	0.326197
ACRV1	0.843145	-0.246148	-1.60646	1.63897	0.121405	0.497004
CACNB3	0.842249	-0.247681	1.93146	1.51406	0.150182	0.543161
TK1	0.842165	-0.247825	4.88879	2.08591	0.0539426	0.354626
TMEM196	0.841738	-0.248556	-4.40551	1.47499	0.160287	0.558449
TRIM45	0.841723	-0.248583	3.0091	3.34235	0.00429975	0.108777
C6orf223	0.841585	-0.248819	-4.14252	1.68717	0.111637	0.479977
CARD14	0.841224	-0.249439	-0.835402	1.56887	0.136915	0.521805
EIF1AY	0.841116	-0.249624	-0.607655	0.312496	0.758839	0.909358
PTPLB	0.840998	-0.249826	3.28911	2.56984	0.0209674	0.22871
MSL3L2	0.840545	-0.250602	2.00204	1.30849	0.209825	0.61976
TMPRSS6	0.840006	-0.251529	-2.75982	1.25001	0.229884	0.61976
KIAA0040	0.839257	-0.252816	4.79564	2.12666	0.0499294	0.342628
HLA-DQB2	0.838801	-0.253599	-3.26147	1.04519	0.312001	0.61976
POLQ	0.838702	-0.25377	4.99861	1.64581	0.119976	0.495047
ARHGAP18	0.83845	-0.254203	4.1121	2.9742	0.00921226	0.156762
S100A5	0.838232	-0.254579	-4.08879	1.68064	0.112919	0.481905
CEBPD	0.837723	-0.255455	5.54671	2.59078	0.0201048	0.223587
SYT5	0.837634	-0.255609	-2.68339	0.846451	0.410212	0.699048
C6orf105	0.837594	-0.255677	-1.73296	1.29109	0.215645	0.61976
S100A8	0.836725	-0.257174	2.8241	0.923779	0.369794	0.663891
TP53I3	0.836716	-0.257191	3.09329	2.79015	0.01343	0.185466
BTLA	0.836649	-0.257305	2.30431	0.982228	0.341109	0.635758
GUCY1A3	0.836078	-0.258291	5.24169	0.895784	0.384103	0.677138
C2orf78	0.836002	-0.258422	-4.71907	2.85037	0.0118764	0.175406
LDB3	0.835183	-0.259836	-2.74929	1.23502	0.235264	0.61976
C5	0.834776	-0.260538	3.94762	3.27304	0.00496551	0.116516
HEATR5B	0.834679	-0.260706	7.46983	4.17009	0.000772899	0.0492138
SELPLG	0.834603	-0.260838	7.05785	3.55058	0.00278852	0.0903079
CPVL	0.834514	-0.260991	3.92662	1.22451	0.23909	0.61976
MID2	0.834514	-0.260993	2.39627	1.91762	0.0738231	0.40699
TRPM3	0.834321	-0.261325	-4.73058	2.10474	0.0520531	0.349105
DUSP3	0.834284	-0.26139	7.30694	3.47345	0.00327378	0.0976797
RETN	0.834274	-0.261407	4.32667	2.28156	0.0370628	0.300363
FCER1G	0.8341	-0.261708	6.34568	2.80174	0.0131164	0.182907
P704P	0.83252	-0.264443	1.03998	2.14549	0.0481701	0.335292
SHROOM4	0.831852	-0.265601	4.75627	1.77806	0.0950625	0.453084
AVIL	0.830664	-0.267662	1.76396	2.91204	0.010467	0.164556
ADHFE1	0.830524	-0.267907	3.78485	3.31849	0.0045183	0.111515
SPOCD1	0.83036	-0.268191	-3.83067	0.816962	0.42636	0.710426
RGS13	0.82999	-0.268833	-3.97937	1.31673	0.207113	0.618886
DQX1	0.828896	-0.270738	-1.94805	2.05855	0.0567998	0.362866
SNX9	0.827838	-0.272579	4.54635	2.93575	0.00996987	0.161422
C2CD4C	0.827482	-0.2732	-4.41189	1.50808	0.151695	0.545334
FAM81B	0.82737	-0.273395	-2.72226	1.42423	0.17425	0.577686
LOC100133469	0.826572	-0.274787	-4.89463	2.16817	0.0461271	0.328323
FAM23A	0.825656	-0.276387	-0.102214	1.35124	0.196059	0.605438
VSIG8	0.825226	-0.277138	-3.65796	1.2591	0.226671	0.61976
LOC644172	0.825157	-0.277259	-2.28926	0.495679	0.627092	0.841262
HIST1H2AL	0.824708	-0.278045	-2.43876	1.67773	0.113494	0.482651
GK3P	0.824222	-0.278896	2.47565	2.61271	0.0192379	0.218938
RPS4Y1	0.823815	-0.279608	0.311635	0.257019	0.800553	0.928628
TICAM2	0.823224	-0.280643	2.84954	2.4228	0.0280984	0.263709
ADCY9	0.822702	-0.281559	5.93818	3.80468	0.00164447	0.0698924
NLRC4	0.822677	-0.281602	1.53018	2.14778	0.0479606	0.334417
PRR18	0.822226	-0.282393	-4.51279	1.95707	0.0686457	0.392357
PPP1R14C	0.82214	-0.282543	-0.426176	0.692958	0.498614	0.760234
THEM5	0.821871	-0.283016	-3.06808	1.11063	0.283701	0.61976
LOC348840	0.821833	-0.283083	-0.056878	1.20624	0.245859	0.61976
SLFN13	0.821807	-0.283129	7.20218	2.47346	0.0254143	0.249575
LOC645166	0.820971	-0.284596	-0.188009	1.63697	0.121824	0.497423
PTPN6	0.820925	-0.284678	7.33507	2.25933	0.0386968	0.305827
ZNF449	0.818353	-0.289206	2.68267	3.78153	0.00172542	0.0711172
OR10H2	0.818227	-0.289426	-3.55251	1.31945	0.206224	0.61843
CCDC144A	0.818194	-0.289485	4.39753	0.888798	0.387731	0.680255
AWAT1	0.81773	-0.290304	-3.65606	1.38577	0.185483	0.591789
CRYBB1	0.8177	-0.290356	-2.26848	1.06646	0.302587	0.61976
ABCC6P1	0.817287	-0.291084	-2.506	0.962794	0.350468	0.643887
EXOC3L	0.816918	-0.291738	0.11839	1.31016	0.209273	0.61976
SNAI3	0.81683	-0.291892	3.06793	2.71673	0.0155919	0.199745
FBN3	0.815945	-0.293456	-2.83541	1.10301	0.286897	0.61976
MCM10	0.815094	-0.294961	3.74194	1.76762	0.096849	0.457296
CSPG4	0.813616	-0.297581	1.36231	1.34779	0.197145	0.607021
ALCAM	0.812662	-0.299273	7.30539	2.56654	0.0211064	0.229226
RBMS2	0.812318	-0.299884	6.60858	4.46034	0.000427039	0.0395832
C10orf27	0.812142	-0.300195	-4.02338	1.31956	0.20619	0.61842
ZNF833	0.811133	-0.301989	-0.0600054	1.13458	0.273836	0.61976
KIAA1217	0.810214	-0.303625	2.93212	1.49794	0.154286	0.548708
LILRB2	0.809787	-0.304386	0.858201	0.876861	0.393983	0.686171
KLF4	0.809774	-0.304409	3.87753	1.36821	0.190802	0.600397
ULBP3	0.809184	-0.30546	-2.43821	1.26213	0.22561	0.61976
KCTD21	0.809144	-0.305531	3.72159	4.59739	0.000323537	0.0346419
C19orf59	0.809037	-0.305722	2.02957	1.50199	0.153247	0.547961
ARMC3	0.808925	-0.305922	-4.894	2.55699	0.021514	0.231103
CORO1A	0.808045	-0.307492	8.55325	3.34253	0.0042981	0.108777
PLA2G2F	0.807867	-0.307811	-0.682683	0.831678	0.418251	0.704382
CENPI	0.80739	-0.308663	2.59045	1.35047	0.1963	0.605663
HKDC1	0.807359	-0.308718	-2.29284	1.06372	0.303789	0.61976
PNP	0.807265	-0.308886	7.50983	3.46082	0.00336097	0.0987797
C6orf114	0.807056	-0.30926	0.659983	1.31268	0.208441	0.61976
BTN2A3	0.806781	-0.309751	0.652317	1.90911	0.0749853	0.409401
NEIL3	0.806439	-0.310363	3.98323	1.55301	0.140647	0.527491
UNC93B1	0.806304	-0.310604	5.05811	3.12135	0.00679994	0.134456
TCHH	0.805559	-0.311938	0.182673	2.66448	0.017331	0.208606
CDK15	0.804449	-0.313926	-2.72084	0.85144	0.407519	0.696633
NCAPH	0.804401	-0.314013	4.13079	1.4529	0.166245	0.565888
RCAN1	0.804387	-0.314039	3.09185	2.08772	0.0537581	0.353867
MEX3D	0.804139	-0.314482	1.19944	2.1877	0.0444316	0.323221
DIRC3	0.803576	-0.315494	-3.04048	0.971113	0.34644	0.640334
PTH1R	0.803535	-0.315568	-2.96718	1.03311	0.317443	0.61976
CCR2	0.802559	-0.31732	1.51018	1.18218	0.254996	0.61976
FAM109B	0.802165	-0.31803	2.3391	3.66234	0.0022102	0.0817255
ATAD2	0.802129	-0.318093	6.55783	2.34324	0.03286	0.283003
MYBL2	0.801996	-0.318332	5.49294	1.64774	0.119575	0.49416
FCGR3A	0.801763	-0.318753	2.98542	1.34847	0.19693	0.606634
GPR34	0.801754	-0.318769	1.72662	1.27379	0.221553	0.61976
RTN1	0.801631	-0.318989	-2.11592	0.792837	0.43987	0.72034
C9orf130	0.800994	-0.320137	3.53319	2.70253	0.016047	0.202665
BARD1	0.800904	-0.320299	2.85709	1.8897	0.0776975	0.414989
NACAD	0.80038	-0.321242	-0.464669	1.34387	0.198382	0.608739
C9orf167	0.80004	-0.321856	5.37068	3.0307	0.00820015	0.148166
DOCK4	0.800016	-0.321899	1.52472	2.47737	0.0252178	0.249049
FAM65B	0.799065	-0.323615	6.4163	1.87164	0.0802993	0.421462
GRID1	0.798997	-0.323738	-0.308022	0.896896	0.383527	0.67668
BRIP1	0.798714	-0.32425	3.79274	1.6772	0.1136	0.4828
MLNR	0.798471	-0.324688	1.2086	2.47064	0.0255575	0.250261
CDH24	0.798082	-0.325391	4.40669	1.79687	0.0919151	0.448273
BCL2L1	0.798059	-0.325433	6.30495	2.54335	0.0221093	0.233675
LCAT	0.797503	-0.326439	1.80645	3.11072	0.00695103	0.136521
NHSL1	0.797439	-0.326554	2.68729	1.71307	0.106674	0.473596
FAM83G	0.797317	-0.326775	0.636874	1.90367	0.0757371	0.411547
DAD1L	0.797096	-0.327175	-2.64162	0.922876	0.37025	0.664439
NFKBIL2	0.796661	-0.327963	5.41892	4.62423	0.00030648	0.0339365
HHLA2	0.795881	-0.329375	-2.13183	1.33307	0.201821	0.613256
GFAP	0.795765	-0.329585	-2.37281	1.28748	0.216867	0.61976
HSPA2	0.795501	-0.330064	0.806079	1.85199	0.0832183	0.428108
PMP22	0.794985	-0.331	2.66405	0.815393	0.42723	0.710706
SPHK1	0.794086	-0.332633	1.30647	2.31897	0.0344569	0.289063
TEX15	0.794026	-0.332742	2.34682	0.926654	0.368346	0.66224
SLC7A7	0.793555	-0.333599	2.02774	1.61196	0.127192	0.507802
C1orf223	0.793486	-0.333723	-1.28534	1.42272	0.174681	0.578163
CPD	0.792943	-0.334712	7.61523	3.0203	0.00837784	0.149941
TMEM79	0.792914	-0.334763	3.22271	3.52053	0.00296837	0.0925479
ZSCAN10	0.791358	-0.337598	-1.65931	1.86122	0.0818354	0.424702
STBD1	0.791226	-0.337839	2.67798	1.93587	0.0713852	0.400089
RAB6B	0.790657	-0.338877	3.89917	1.45834	0.164761	0.564314
C9orf153	0.789978	-0.340116	-1.31769	1.28923	0.216272	0.61976
RASSF4	0.789961	-0.340147	6.22289	3.67224	0.00216517	0.081085
CSF2RA	0.789074	-0.341767	4.55805	2.06382	0.0562384	0.361727
SIRPB2	0.788606	-0.342624	6.39004	2.61432	0.0191754	0.218787
BRI3BP	0.788307	-0.34317	3.82988	3.28138	0.00488026	0.11559
NLRP12	0.788054	-0.343634	1.16985	0.728313	0.477309	0.746102
PRSS33	0.78783	-0.344045	-4.90477	2.28586	0.0367544	0.298775
BMP1	0.787632	-0.344406	5.96754	2.5363	0.0224232	0.2358
FAM21B	0.787149	-0.345292	5.41392	3.31528	0.0045485	0.111634
ATP7B	0.786685	-0.346141	5.34229	1.48932	0.156518	0.552139
GPR172A	0.786168	-0.34709	5.26735	3.09244	0.0072188	0.138703
SBF2	0.785983	-0.34743	4.6121	2.40125	0.0293189	0.267841
ITGA10	0.785805	-0.347756	0.817267	1.67824	0.113393	0.482651
ADRB2	0.785643	-0.348055	5.48113	2.82782	0.0124366	0.179284
CLCA4	0.785357	-0.348579	-4.90421	2.41815	0.0283574	0.263998
LYZ	0.784327	-0.350474	10.2324	0.790952	0.440937	0.720949
GCSH	0.783846	-0.351358	-0.991357	1.01923	0.323779	0.61976
UBE2D1	0.783503	-0.351989	4.59876	3.14034	0.00653785	0.131302
WDR88	0.7835	-0.351994	-0.521623	2.45384	0.0264237	0.255286
BTBD12	0.783404	-0.352172	5.58018	3.60617	0.002484	0.0865388
NRSN2	0.783275	-0.352409	3.42422	2.52718	0.0228355	0.237854
LSS	0.78305	-0.352824	5.5947	4.07468	0.000940644	0.0523626
SNORA74B	0.781188	-0.356258	-3.99883	1.45611	0.165367	0.565341
SYNJ2	0.781144	-0.356339	4.48549	2.41641	0.0284552	0.264116
AQP4	0.780491	-0.357546	-2.23606	1.07649	0.298221	0.61976
ACSS2	0.780473	-0.357579	5.56555	4.51832	0.000379642	0.0375568
GSN	0.780074	-0.358318	7.55663	2.54276	0.0221358	0.233675
CACNA1B	0.779497	-0.359384	-3.96243	0.974108	0.344998	0.639199
ARHGAP26	0.778929	-0.360437	5.74684	2.93786	0.00992675	0.161388
KLF6	0.77863	-0.360991	9.61427	2.47945	0.025114	0.248651
EFNB3	0.778515	-0.361202	1.07897	0.630138	0.537807	0.785477
TRIM32	0.77837	-0.361472	2.61735	1.62991	0.123319	0.500798
SAMD9L	0.778022	-0.362117	5.63523	2.96551	0.00937824	0.157892
CDC6	0.777998	-0.362161	4.07117	1.69149	0.110795	0.478723
ARL4C	0.777984	-0.362187	4.93926	1.45172	0.166569	0.56624
LOC283314	0.777813	-0.362505	3.50992	2.07611	0.0549507	0.357547
MLKL	0.777723	-0.362671	5.85065	3.44518	0.00347212	0.100888
VWA1	0.77734	-0.363381	2.50647	1.44421	0.168639	0.569588
PHLDA3	0.777185	-0.36367	2.32933	1.48503	0.157638	0.554562
CD200R1	0.775991	-0.365888	0.723215	1.1952	0.250019	0.61976
SPC25	0.775685	-0.366457	2.39565	1.22111	0.24034	0.61976
PLA2G16	0.77568	-0.366467	2.78839	0.859947	0.402956	0.692485
PLIN1	0.7756	-0.366616	-0.857141	1.47858	0.159336	0.557092
RACGAP1P	0.775449	-0.366897	-2.50484	1.42101	0.175167	0.578658
PECAM1	0.775384	-0.367016	4.62299	2.50627	0.0238082	0.243017
C10orf91	0.774905	-0.367909	-2.69623	1.12249	0.278783	0.61976
ZNF704	0.774265	-0.369101	-0.263961	1.25751	0.227231	0.61976
ZFYVE28	0.77425	-0.369128	3.50839	2.08433	0.0541036	0.354887
WAS	0.773707	-0.37014	6.35492	5.37713	6.93e-05	0.023638
SBNO2	0.773173	-0.371137	5.89025	2.59476	0.0199446	0.222424
MYO1E	0.7728	-0.371833	1.46491	1.08388	0.295033	0.61976
KIF14	0.772261	-0.37284	4.25607	1.41654	0.176451	0.580619
CYP4F22	0.772189	-0.372974	-2.87736	0.920896	0.371251	0.6652
SIPA1L2	0.771979	-0.373367	3.26766	1.44262	0.16908	0.570101
FUT9	0.77148	-0.374299	-4.90653	2.65479	0.0176736	0.211474
CD24	0.771303	-0.37463	3.81594	0.969709	0.347118	0.641071
DGKH	0.771084	-0.375041	0.718943	1.1571	0.264796	0.61976
C1orf213	0.770697	-0.375764	1.36051	2.07098	0.0554845	0.359342
FAM83H	0.770696	-0.375766	3.66061	2.49936	0.0241383	0.245031
FERMT3	0.770572	-0.375998	6.99371	3.59921	0.00252022	0.0867066
DHRS2	0.770548	-0.376043	-4.90898	3.53109	0.00286778	0.0909845
SNORA5A	0.770548	-0.376043	-4.90898	3.53109	0.00286778	0.0909845
CENPO	0.770513	-0.376108	3.94265	2.23079	0.0408939	0.313226
C21orf7	0.770455	-0.376218	1.79088	1.06891	0.301516	0.61976
DLG4	0.769902	-0.377253	5.91087	3.63012	0.00236331	0.084637
SLC4A11	0.769224	-0.378524	1.05631	0.793478	0.439507	0.720104
ACTR3C	0.769121	-0.378718	-2.26144	1.14969	0.267743	0.61976
CXCR3	0.769073	-0.378808	1.70407	1.75604	0.0988666	0.45864
LOC100302401	0.768917	-0.379101	-0.79854	1.39454	0.18287	0.589842
VASH1	0.767261	-0.382212	4.01985	3.78503	0.00171294	0.0710145
C6orf59	0.766611	-0.383433	3.07315	2.32298	0.0341881	0.288501
ETV7	0.766361	-0.383904	-3.61561	1.02676	0.320331	0.61976
LOC100128640	0.766219	-0.384171	-4.44149	1.81847	0.0884158	0.441432
PALM3	0.766115	-0.384367	-1.50404	1.63404	0.122442	0.498754
H2AFJ	0.765964	-0.384652	2.88976	1.73733	0.102202	0.464112
ROD1	0.765859	-0.38485	8.05208	2.7393	0.0148938	0.195327
FADD	0.7658	-0.38496	3.65165	3.44878	0.00344622	0.100421
KIF3C	0.765538	-0.385454	3.52781	2.51922	0.0232012	0.24016
DSC3	0.765237	-0.386021	-4.6021	1.61487	0.126557	0.506413
METTL7B	0.764998	-0.386473	-0.975652	0.7762	0.449343	0.726337
C9orf110	0.764859	-0.386734	4.06391	2.66857	0.0171884	0.208083
TGFBI	0.764844	-0.386763	2.50996	0.867913	0.398713	0.68983
PLD2	0.76479	-0.386864	0.867428	1.14671	0.268938	0.61976
NUDT5	0.763233	-0.389804	5.11194	3.59263	0.00255499	0.0869837
TLR1	0.763192	-0.389881	3.80215	1.93016	0.0721401	0.401698
TMEM55A	0.762925	-0.390386	4.16195	2.84956	0.0118961	0.175571
C6orf208	0.762142	-0.391868	-4.76228	2.22882	0.0410498	0.313636
RBP5	0.762101	-0.391946	-0.113029	1.88644	0.0781613	0.41611
INF2	0.762088	-0.391971	7.04379	2.60343	0.0196	0.221093
C18orf62	0.761948	-0.392235	-4.91686	2.33842	0.0331713	0.284435
CORO1C	0.761292	-0.393478	6.64019	3.23478	0.0053758	0.120616
DKFZp566F0947	0.761107	-0.393829	-3.77596	1.01258	0.326846	0.622543
ITGAM	0.760482	-0.395014	5.32803	1.37212	0.189608	0.598578
CAP1	0.759491	-0.396895	8.26411	4.17532	0.000764636	0.0492138
SMAP2	0.759355	-0.397154	7.26171	2.92611	0.0101692	0.16241
CYP7A1	0.759285	-0.397287	-4.58817	1.79648	0.0919799	0.448273
C3orf43	0.758641	-0.39851	-4.07065	1.27334	0.221708	0.61976
EGF	0.757525	-0.400634	-3.22582	0.747914	0.465736	0.738723
IL17RA	0.757236	-0.401186	7.31822	2.14757	0.0479791	0.334417
CCND3	0.756755	-0.402102	6.99951	2.62295	0.0188453	0.217573
EPDR1	0.75571	-0.404095	5.80585	1.81209	0.0894369	0.443934
GTSE1	0.755641	-0.404227	3.90556	1.60287	0.129194	0.511209
ODF3B	0.755323	-0.404834	0.856057	1.19921	0.248502	0.61976
GOLGA8B	0.753423	-0.408467	7.28211	1.97682	0.0661781	0.38615
LOC723809	0.752963	-0.40935	-3.65719	1.02766	0.319919	0.61976
INPP5A	0.75221	-0.410792	4.51792	2.87673	0.0112528	0.16994
ADAM28	0.751928	-0.411334	3.50404	1.23715	0.234494	0.61976
AR	0.75147	-0.412213	3.46463	1.33111	0.20245	0.613945
AMOTL1	0.751464	-0.412224	3.0897	1.07223	0.300067	0.61976
IGFBPL1	0.75136	-0.412424	-4.69326	1.74868	0.100167	0.461481
RFX2	0.750928	-0.413253	4.46935	2.69663	0.0162401	0.203752
HIPK3	0.750821	-0.413458	7.43177	2.70304	0.0160304	0.202581
EIF2C2	0.749264	-0.416453	5.63064	2.83472	0.0122625	0.178242
PLSCR1	0.748974	-0.417012	5.09281	3.34677	0.00426042	0.108686
PTHLH	0.748906	-0.417143	-4.59301	1.7212	0.105158	0.471505
CACNB4	0.748754	-0.417436	5.66609	1.84213	0.0847188	0.431812
IL27RA	0.748697	-0.417547	5.3939	2.9794	0.00911415	0.156189
SESN1	0.748639	-0.417659	4.48831	1.74128	0.10149	0.463551
AHNAK2	0.748005	-0.418881	0.165466	1.14577	0.269315	0.61976
LOC283404	0.747303	-0.420235	-4.32535	1.44213	0.169216	0.570411
SHB	0.746994	-0.420831	1.2189	2.18043	0.0450559	0.325669
MAP2K1	0.74667	-0.421458	5.44678	2.84331	0.0120491	0.176693
ZFP91-CNTF	0.746554	-0.421681	-4.09912	0.772643	0.451384	0.728461
PIP5K1C	0.746344	-0.422088	6.04714	4.03668	0.00101735	0.053508
CDK2AP2	0.746066	-0.422626	5.93701	2.78182	0.0136598	0.187461
C8orf51	0.745511	-0.423699	-0.297399	1.35406	0.195177	0.604415
MYC	0.745186	-0.424328	7.38061	1.63941	0.121311	0.497004
TUBB2A	0.745048	-0.424595	2.44937	1.12952	0.2759	0.61976
PRCD	0.744833	-0.425011	-1.35195	1.26577	0.224338	0.61976
RASL11A	0.744272	-0.426099	0.411292	1.6651	0.116021	0.48758
SPIRE1	0.743963	-0.426698	3.7428	1.20843	0.245039	0.61976
WDR34	0.743138	-0.428298	4.81503	4.07227	0.000945323	0.0523626
STIL	0.74281	-0.428935	4.70467	1.5875	0.132635	0.515468
KIAA0895L	0.74237	-0.42979	4.95979	2.51307	0.0234876	0.241574
ARRB2	0.742145	-0.430227	6.64199	3.25107	0.00519723	0.119251
TNFSF9	0.742144	-0.430228	-0.146213	0.798996	0.436395	0.717
PELI1	0.741917	-0.430671	5.00333	1.9135	0.0743844	0.408078
PRKCE	0.741753	-0.43099	4.97587	1.43418	0.171437	0.57285
VSIG4	0.741394	-0.431687	1.64854	1.31358	0.208147	0.61976
SPAG1	0.741112	-0.432237	2.2199	1.80281	0.0909405	0.446798
RNASE2	0.740526	-0.433378	9.18148	1.39063	0.18403	0.591563
SNORA55	0.740159	-0.434092	-4.76969	2.20097	0.043313	0.319009
SEPT7L	0.740086	-0.434235	-4.09246	1.18179	0.255148	0.61976
CCL3	0.739829	-0.434735	1.20002	0.937383	0.362974	0.656673
ZNF367	0.739724	-0.434941	4.41541	2.18341	0.0447991	0.324738
CRYGD	0.739358	-0.435655	-3.46302	0.743829	0.468134	0.739865
HMGCR	0.739316	-0.435736	5.65172	3.14479	0.00647793	0.130354
AURKB	0.739064	-0.436229	3.78747	1.49871	0.154087	0.548476
WISP3	0.738822	-0.436701	-3.90589	1.32956	0.202947	0.614318
F2R	0.73871	-0.43692	3.60268	1.4293	0.172811	0.575335
NT5DC3	0.738695	-0.436949	5.56313	2.94624	0.00975741	0.160349
TPSB2	0.737743	-0.438809	6.41469	1.12478	0.277839	0.61976
PLXNA4	0.737562	-0.439163	1.58363	1.21639	0.242079	0.61976
PRSS54	0.737062	-0.440142	-4.92598	2.23725	0.0403865	0.311771
DLX3	0.736505	-0.441232	-2.06735	0.578428	0.571305	0.807172
PAPSS1	0.735626	-0.442956	6.16831	3.60977	0.00246548	0.0862014
DAG1	0.735464	-0.443274	4.51504	2.27831	0.0372974	0.300684
ORC6L	0.735427	-0.443346	3.73249	1.83229	0.0862389	0.435983
PRAME	0.735396	-0.443406	3.36664	0.621536	0.543303	0.788995
TGFB1	0.735136	-0.443916	6.94997	2.48476	0.0248499	0.24779
ATP8A1	0.734871	-0.444438	5.03476	1.481	0.158696	0.556028
CYB5R3	0.73467	-0.444832	7.04695	3.39706	0.00383751	0.104464
SLC44A1	0.734481	-0.445202	6.19923	1.88387	0.0785287	0.416717
IGFBP2	0.734305	-0.445549	8.0819	2.31795	0.034526	0.289304
TSPAN33	0.734179	-0.445797	4.80428	1.4624	0.16366	0.562672
FBXL6	0.733954	-0.446238	5.3134	4.11691	0.000862259	0.0507568
ZWINT	0.733945	-0.446256	4.6097	1.82657	0.087134	0.438187
ST18	0.732702	-0.448702	-0.122278	0.490265	0.63083	0.843619
MCM4	0.732571	-0.44896	6.74939	1.98679	0.0649636	0.38427
LRRC17	0.732435	-0.449227	1.05403	1.2266	0.238326	0.61976
NHSL2	0.731842	-0.450395	5.13334	1.69225	0.110648	0.478484
COBL	0.731329	-0.451408	-4.7717	1.67384	0.114267	0.48443
CYP11B1	0.730818	-0.452416	-4.39317	1.51762	0.14929	0.541844
NEUROG1	0.730604	-0.452838	-4.92821	2.36532	0.0314674	0.276992
NEIL1	0.730263	-0.453512	1.65377	2.2523	0.039228	0.308005
CHRNA5	0.729812	-0.454403	-1.70859	0.902252	0.380764	0.673862
SLC27A3	0.72828	-0.457436	5.42232	3.20681	0.00569687	0.122972
MEI1	0.728105	-0.457782	3.24882	3.03147	0.00818699	0.148166
C12orf75	0.727973	-0.458043	4.77017	1.16542	0.261513	0.61976
CSF2RB	0.726872	-0.460228	6.24811	1.58257	0.133758	0.516596
LOC606724	0.726532	-0.460903	3.62255	1.9045	0.0756215	0.411231
SLC12A4	0.726049	-0.461861	4.5509	2.85264	0.0118215	0.175226
MAGEE2	0.726046	-0.461867	-4.27882	1.28915	0.216299	0.61976
CCL4	0.725621	-0.462712	1.67121	1.53382	0.145281	0.534817
SLC27A4	0.725487	-0.462977	4.49241	3.64041	0.00231332	0.0839435
CRLF1	0.724948	-0.464051	-3.72294	1.39518	0.182679	0.589698
PLK4	0.724821	-0.464304	4.66558	1.98784	0.0648366	0.38427
C17orf53	0.724403	-0.465135	3.29031	2.05918	0.0567326	0.362724
HYAL1	0.723981	-0.465977	2.07659	2.44038	0.0271379	0.25956
PIGZ	0.723662	-0.466612	3.75858	2.75489	0.0144293	0.192434
FAM160A2	0.723011	-0.467911	6.58401	4.70661	0.000259678	0.0319181
CGN	0.722773	-0.468385	-2.52866	0.946532	0.358436	0.652963
C14orf80	0.722295	-0.469341	2.26099	3.11388	0.00690579	0.136024
PACSIN1	0.721976	-0.469978	-2.35819	1.0997	0.288293	0.61976
MMP15	0.72123	-0.47147	4.41808	1.42092	0.175193	0.578658
CRYGN	0.721007	-0.471914	-3.69324	1.10343	0.286717	0.61976
C11orf90	0.7203	-0.473329	-4.93004	2.37554	0.0308414	0.275004
PRKCG	0.719557	-0.474818	-4.19952	1.04891	0.310339	0.61976
HLA-DMB	0.718803	-0.476332	3.73759	1.25671	0.227514	0.61976
KIF24	0.718378	-0.477185	4.27536	1.76246	0.0977433	0.457296
TDRD7	0.717764	-0.478418	3.65084	3.33583	0.0043584	0.109548
ZDHHC8	0.717003	-0.479949	6.22694	3.05522	0.00779554	0.144782
OAS3	0.716903	-0.480149	4.56972	2.51577	0.0233618	0.240999
KRTCAP3	0.716857	-0.480243	-0.811487	1.85319	0.0830373	0.427769
ZNF623	0.716756	-0.480446	5.24109	3.16007	0.00627624	0.128569
CLEC12A	0.716541	-0.48088	6.05563	1.50495	0.15249	0.546495
SLC16A3	0.716172	-0.481623	4.23832	1.41873	0.17582	0.579519
CASP8	0.71615	-0.481666	6.78389	3.72782	0.00192901	0.0757534
FOXD4L2	0.715889	-0.482193	-1.21602	1.21303	0.243326	0.61976
CD300A	0.715635	-0.482705	2.73233	1.81632	0.0887582	0.44228
STMN3	0.715184	-0.483614	5.21167	4.18976	0.000742294	0.0491601
OPN1SW	0.715058	-0.483867	-1.90177	1.33145	0.202339	0.61388
IDS	0.714632	-0.484728	7.85854	2.33557	0.0333567	0.285069
NPW	0.714483	-0.485028	2.92116	1.17808	0.256579	0.61976
ACTL7B	0.714282	-0.485434	-4.06826	1.35598	0.19458	0.604396
POU1F1	0.714207	-0.485587	-4.93123	2.42612	0.0279141	0.262825
AQP7P1	0.713602	-0.486808	-4.28766	1.14232	0.270702	0.61976
ENPP5	0.713194	-0.487633	-1.25447	1.23078	0.236801	0.61976
TMEM105	0.713041	-0.487944	-4.61476	1.36529	0.191699	0.601253
C1QL4	0.712995	-0.488037	-4.50538	1.57295	0.135968	0.520753
CDC42SE1	0.712973	-0.48808	7.33999	3.13138	0.00666021	0.132848
VSIG10	0.711628	-0.490806	4.2852	1.74426	0.100956	0.46267
DPP3	0.71128	-0.49151	5.51002	4.89645	0.000177732	0.0281733
FRY	0.71124	-0.491593	7.3794	2.25524	0.0390049	0.307314
RAD54L	0.710825	-0.492434	3.96322	1.71127	0.107013	0.474177
SNORA62	0.710758	-0.492569	-3.10499	0.990804	0.337035	0.632556
CD74	0.710342	-0.493415	8.37552	1.31826	0.206612	0.618634
DENND4A	0.710259	-0.493583	6.97585	2.78757	0.0135007	0.186044
OR13C2	0.70986	-0.494395	-4.11323	0.994488	0.335295	0.630921
RFTN1	0.709835	-0.494445	5.47916	1.93213	0.0718792	0.401305
ANGPT4	0.709546	-0.495032	-3.40701	0.791205	0.440793	0.720873
PTPRJ	0.709506	-0.495114	7.06287	2.61583	0.0191175	0.21857
AGPAT4	0.709166	-0.495805	5.47588	2.29583	0.0360481	0.295454
SLC1A5	0.708213	-0.497744	6.45875	2.77354	0.0138922	0.189311
FAM58B	0.708136	-0.497902	-4.93478	2.36172	0.0316901	0.277997
PSRC1	0.707592	-0.49901	1.96437	1.42506	0.174013	0.577365
ACAT2	0.707008	-0.500202	4.2554	2.35951	0.0318282	0.278119
RFX4	0.706638	-0.500958	-3.42185	0.971879	0.346071	0.639885
TEKT4	0.706609	-0.501016	-1.94346	1.02223	0.3224	0.61976
C6orf150	0.706517	-0.501204	3.85443	3.57415	0.00265508	0.088582
CTSC	0.706411	-0.501421	8.55727	2.8505	0.0118733	0.175406
EFR3B	0.706351	-0.501544	1.92014	0.769131	0.453405	0.73009
PIGR	0.706005	-0.502251	-3.96578	0.842256	0.412484	0.700177
HLA-DRA	0.705574	-0.503131	6.45918	1.05857	0.306053	0.61976
CDKN2B	0.705417	-0.503453	0.25551	2.11113	0.0514252	0.347443
RAB38	0.704726	-0.504865	2.87474	1.32823	0.203378	0.614318
BATF3	0.70452	-0.505287	-2.12029	1.17981	0.255911	0.61976
CNIH2	0.70444	-0.505452	-0.10288	1.45931	0.164498	0.563879
DCST1	0.704305	-0.505728	-4.59946	2.03483	0.0593887	0.368884
UPK1B	0.703209	-0.507975	-3.32898	1.05982	0.305504	0.61976
TMEM88B	0.702958	-0.508489	-4.56789	1.1386	0.272206	0.61976
ADCY3	0.702616	-0.509193	4.5397	1.49507	0.155026	0.549847
MKNK1	0.702442	-0.509549	7.23563	5.05172	0.000130738	0.0281733
MMP23A	0.702375	-0.509686	-4.93031	1.71327	0.106637	0.473544
ANLN	0.701518	-0.511448	5.24311	1.56799	0.137118	0.522146
TMEM63B	0.701342	-0.511811	4.03295	2.58781	0.0202249	0.224435
HELLS	0.70119	-0.512122	3.52211	1.2185	0.241301	0.61976
IL5RA	0.700994	-0.512526	0.92995	0.606723	0.55284	0.795458
SPATA6	0.700841	-0.512842	1.83057	1.77507	0.0955705	0.454064
ICAM5	0.700245	-0.514069	0.0544014	0.685447	0.50321	0.763121
NCAM1	0.700064	-0.514441	0.912067	1.78315	0.0942011	0.450666
CLDND2	0.699971	-0.514634	0.114771	1.19522	0.250012	0.61976
TTC9B	0.699729	-0.515132	-4.13125	1.42217	0.174838	0.578322
LOC100133308	0.699389	-0.515833	-4.6291	1.42253	0.174733	0.578163
PACSIN2	0.698924	-0.516792	5.59851	3.60941	0.00246734	0.0862014
LRP10	0.698715	-0.517224	5.92144	2.2145	0.0421996	0.315909
SNORA57	0.698689	-0.517278	-4.6225	1.71859	0.105643	0.473029
NAGA	0.698318	-0.518045	5.61976	2.57916	0.020579	0.226336
CCDC19	0.69829	-0.518101	-2.25841	0.97331	0.345382	0.639474
TCIRG1	0.698179	-0.518332	6.27579	1.8084	0.0900331	0.445168
CH25H	0.698048	-0.518602	-3.55443	0.838923	0.414295	0.70145
CLDN7	0.697161	-0.520436	0.182499	1.19423	0.250389	0.61976
TMEM154	0.697056	-0.520654	5.02164	1.83605	0.0856544	0.434422
RPH3A	0.696595	-0.521607	-3.54822	1.55734	0.139621	0.525663
TMSB4Y	0.696449	-0.52191	-2.15928	0.38223	0.707493	0.883064
ACCN2	0.69588	-0.52309	2.96694	0.727072	0.478047	0.746517
TIMELESS	0.695571	-0.523731	5.43137	2.21801	0.0419151	0.315326
FOXJ1	0.695018	-0.524878	-2.77615	1.04353	0.312747	0.61976
RPL29P2	0.694662	-0.525618	-4.63811	1.64913	0.119287	0.493464
PTTG2	0.694389	-0.526184	-2.82547	0.867175	0.399105	0.689902
SEC61A2	0.694325	-0.526318	4.24348	3.79915	0.00166345	0.0705177
GPX1	0.694203	-0.526571	7.63095	2.75924	0.0143021	0.191239
NME1-NME2	0.694046	-0.526896	1.08856	1.57086	0.136452	0.521009
TMEM125	0.693533	-0.527963	-0.957425	0.608095	0.551953	0.794684
LOC285740	0.693146	-0.528769	2.41068	1.92835	0.072381	0.402586
ANKRD5	0.692912	-0.529256	-0.472836	1.38419	0.185957	0.592237
SHCBP1	0.692872	-0.529338	4.13815	1.74992	0.0999461	0.460918
ATP10A	0.692819	-0.529451	1.28377	0.745394	0.467215	0.739294
DDB2	0.692461	-0.530195	5.56684	1.91192	0.0746002	0.408278
MFHAS1	0.6922	-0.530739	4.32275	2.19353	0.0439372	0.320989
ARHGAP27	0.691441	-0.532323	6.01077	3.28892	0.00480451	0.114709
TNFSF12	0.690971	-0.533302	2.16528	1.44791	0.167617	0.568011
KIR2DL3	0.690784	-0.533693	-2.26812	1.14011	0.271595	0.61976
VIPR1	0.690757	-0.53375	2.25113	1.02498	0.321141	0.61976
LOC100130093	0.690635	-0.534005	1.2542	2.0817	0.054373	0.355857
CLLU1	0.689228	-0.536947	-4.07661	0.785526	0.444017	0.723315
MT2A	0.688632	-0.538194	5.01206	1.73613	0.102421	0.464795
C2orf62	0.688314	-0.538861	-3.98364	1.18137	0.255307	0.61976
NGB	0.688268	-0.538957	-4.79166	1.18394	0.254319	0.61976
C12orf5	0.688171	-0.539162	3.22333	1.61059	0.127492	0.508273
MCF2	0.687821	-0.539895	-1.95631	0.9406	0.361374	0.654973
MYADM	0.686344	-0.542997	8.42852	2.61415	0.0191819	0.218787
DBNDD1	0.685977	-0.543767	2.02563	0.990759	0.337056	0.632556
CSTB	0.684868	-0.546103	4.94716	2.2393	0.0402274	0.311356
CD53	0.684354	-0.547184	8.15164	2.10659	0.0518708	0.348957
LIMS2	0.684245	-0.547416	0.490192	1.68385	0.112287	0.480656
ESCO2	0.684102	-0.547717	2.90071	1.21981	0.240819	0.61976
ACRBP	0.683703	-0.548559	4.03213	3.24656	0.0052461	0.119352
PNPLA6	0.683683	-0.5486	5.66713	2.82097	0.0126118	0.179612
CDC25C	0.683591	-0.548794	1.8538	1.17786	0.256664	0.61976
FAM86B2	0.683496	-0.548996	-3.64497	0.690965	0.499831	0.761073
SH3BP1	0.683334	-0.549338	5.79835	2.43641	0.0273518	0.260001
SLC31A2	0.683148	-0.549729	5.48914	4.28043	0.000616352	0.046249
SGK196	0.682764	-0.550541	3.59065	1.87447	0.0798865	0.420519
SLC9A10	0.682486	-0.551129	-4.03456	1.1298	0.275785	0.61976
KLC3	0.682389	-0.551333	-2.02415	1.50459	0.152583	0.54673
BSND	0.682236	-0.551657	-4.94051	2.66395	0.0173422	0.208606
UBASH3B	0.681784	-0.552614	5.11842	1.54738	0.141994	0.529343
S100A9	0.681489	-0.553238	3.458	0.807003	0.431905	0.713859
PARP8	0.681383	-0.553462	6.09177	0.840607	0.413379	0.700678
CGREF1	0.680595	-0.555132	0.4132	0.920019	0.371695	0.665527
SLC25A23	0.680408	-0.555528	3.26923	0.946459	0.358473	0.652971
SLC36A1	0.680329	-0.555696	6.99786	2.42033	0.0282354	0.26399
AGAP7	0.679856	-0.556698	2.16905	2.5317	0.0226304	0.236885
DNA2	0.679334	-0.557808	3.71519	1.46548	0.162829	0.561248
HMHB1	0.679175	-0.558144	-4.46799	1.34938	0.196643	0.606136
RHBDF2	0.678759	-0.559028	4.57665	1.23481	0.235338	0.61976
CD300C	0.678642	-0.559278	0.698153	0.989325	0.337735	0.633098
FAM5B	0.678523	-0.559531	1.927	0.93423	0.364547	0.658358
RAC3	0.678281	-0.560045	2.59008	2.16093	0.0467703	0.331306
TRPA1	0.67827	-0.560069	-4.0873	0.914567	0.374462	0.668309
PPP1R3D	0.678075	-0.560484	3.37086	2.66197	0.017419	0.209161
POU2F2	0.677611	-0.561471	4.8119	2.01925	0.0611469	0.374132
GGH	0.677518	-0.561668	4.75524	2.17139	0.0458433	0.327213
RAD51	0.677198	-0.56235	3.49786	1.89236	0.0773208	0.414312
IFI30	0.677102	-0.562555	3.75927	1.0052	0.330273	0.625464
FANCA	0.676318	-0.564227	5.85145	2.12518	0.0500703	0.342811
NCAPG	0.676244	-0.564385	4.98897	1.32756	0.203592	0.614522
RGSL1	0.676173	-0.564536	-4.94699	2.39813	0.0295	0.268224
ZAN	0.675884	-0.565152	-1.64427	0.75468	0.461782	0.73619
DTL	0.675881	-0.565158	5.0116	1.63735	0.121746	0.497301
CCDC24	0.675843	-0.565241	1.57364	2.11568	0.0509829	0.346229
CAPG	0.67535	-0.566292	6.98365	1.85253	0.0831371	0.428108
TREML4	0.675298	-0.566404	-1.25828	0.57003	0.576848	0.810764
FAM116B	0.674901	-0.567252	1.80681	1.48202	0.158429	0.555717
DPYD	0.673903	-0.569386	4.16321	1.59549	0.130837	0.512834
TROAP	0.673821	-0.569563	4.73249	1.34624	0.197631	0.607605
FAM57A	0.673636	-0.56996	2.44607	1.8189	0.0883479	0.441432
TBC1D29	0.673628	-0.569976	-1.38281	2.1998	0.0433903	0.319016
RAD54B	0.673348	-0.570576	2.54738	1.56908	0.136865	0.521805
FICD	0.673115	-0.571075	2.10192	3.09944	0.00711506	0.138154
ADPRH	0.672966	-0.571394	4.69968	3.81975	0.00159386	0.0688593
LOC344967	0.672734	-0.571891	-0.802295	2.19863	0.0434958	0.319169
HPCA	0.672636	-0.572102	-4.38884	1.11041	0.283793	0.61976
HIST1H2AM	0.672312	-0.572798	-0.290313	1.31531	0.207578	0.619244
GDPD2	0.671903	-0.573675	-4.63539	1.55214	0.140854	0.527709
C4orf12	0.671728	-0.574051	-3.30874	1.10916	0.284318	0.61976
DCLRE1B	0.671642	-0.574237	3.9285	2.89434	0.010854	0.167051
RPS6KA3	0.671213	-0.575157	7.39368	2.39502	0.0296815	0.269276
PDXK	0.671168	-0.575254	6.76745	4.82059	0.000206708	0.0289597
FANCC	0.670957	-0.575708	2.90282	1.60628	0.12844	0.509828
CMTM5	0.670514	-0.576662	-2.84847	0.543149	0.594772	0.822226
RET	0.669533	-0.578773	2.58018	1.55384	0.140449	0.527038
BRCA2	0.669409	-0.579039	5.44205	1.93372	0.0716685	0.40069
SLC12A6	0.669398	-0.579064	7.21796	3.34581	0.00426895	0.108696
KCNN4	0.669229	-0.579427	5.81412	3.75269	0.0018319	0.0735306
KIAA0556	0.6692	-0.579491	5.36675	3.11326	0.0069146	0.136067
HIST1H3A	0.668958	-0.580012	-2.83639	1.03029	0.318721	0.61976
DSCC1	0.668848	-0.580249	3.50355	1.49668	0.154609	0.549094
XRCC2	0.668818	-0.580315	3.59414	1.72623	0.104229	0.469121
TREX1	0.668801	-0.580352	3.76192	3.21714	0.00557615	0.122041
PHYHIP	0.668148	-0.581761	-4.22013	1.00457	0.330568	0.62595
MACROD1	0.668138	-0.581783	0.604296	0.932996	0.365164	0.658949
FLJ35776	0.667478	-0.583208	1.95189	1.914	0.0743162	0.408078
CAV2	0.66705	-0.584133	3.29908	0.739983	0.470398	0.741125
RRM2	0.66676	-0.58476	6.00827	1.2718	0.222242	0.61976
SAMSN1	0.666444	-0.585444	5.12458	1.87532	0.0797635	0.420432
TREM2	0.666347	-0.585655	-2.41113	1.04951	0.310073	0.61976
PF4V1	0.665982	-0.586444	-3.83906	0.685913	0.502924	0.762972
PPM1J	0.665916	-0.586587	-3.82716	0.95951	0.352067	0.64532
DUSP6	0.664783	-0.589045	5.72797	1.25705	0.227393	0.61976
MTMR9L	0.664422	-0.589828	0.0689676	1.13166	0.275025	0.61976
POU3F1	0.664288	-0.590119	-4.16962	1.03157	0.318141	0.61976
SERPINE1	0.664165	-0.590386	5.77893	1.1767	0.257116	0.61976
VAV3	0.663518	-0.591793	5.22663	2.17723	0.0453331	0.326197
PPDPF	0.663505	-0.591822	5.10591	1.68084	0.112879	0.481905
CLDN15	0.661958	-0.595188	5.63448	2.98666	0.00897898	0.154916
GLRA3	0.661649	-0.595863	-4.95806	1.56612	0.137556	0.522597
LUZP2	0.661649	-0.595863	-4.95806	1.56612	0.137556	0.522597
OR5M10	0.661649	-0.595863	-4.95806	1.56612	0.137556	0.522597
TFAP2D	0.661649	-0.595863	-4.95806	1.56612	0.137556	0.522597
BCL8	0.660974	-0.597335	-1.60773	1.42612	0.173712	0.576741
NCF4	0.660715	-0.5979	6.72075	3.3969	0.00383883	0.104464
MANEAL	0.660199	-0.599028	1.53264	1.00794	0.328998	0.624307
KIAA1239	0.66009	-0.599265	-2.67936	1.1657	0.261405	0.61976
LOC100129034	0.659821	-0.599854	6.05829	2.49677	0.0242632	0.245934
SUN3	0.659717	-0.600081	-3.63064	1.24462	0.231808	0.61976
NCR1	0.659588	-0.600362	-1.34064	0.868267	0.398525	0.6898
GNG4	0.659585	-0.60037	-2.03942	1.07672	0.298121	0.61976
C16orf55	0.659099	-0.601432	3.06971	3.22298	0.00550905	0.121196
OSCAR	0.658804	-0.602079	6.19951	2.23651	0.0404448	0.311885
MASTL	0.658477	-0.602795	4.43596	1.78893	0.0932328	0.448273
TICAM1	0.657714	-0.604469	4.1556	2.74198	0.0148129	0.194849
LILRB1	0.657702	-0.604494	1.60563	1.23623	0.234824	0.61976
SLC25A40	0.657579	-0.604763	4.28754	3.60994	0.00246461	0.0862014
TFAP2B	0.656709	-0.606674	-4.94978	2.67574	0.0169089	0.207097
KLK2	0.656378	-0.6074	-4.80558	1.58454	0.133309	0.51627
HIST1H4L	0.656279	-0.607619	-3.21651	0.977057	0.343582	0.638201
ANXA9	0.655786	-0.608704	1.33946	1.93071	0.0720679	0.401579
CASP10	0.654773	-0.610933	5.68477	4.21932	0.000698581	0.0486369
GINS4	0.653998	-0.612642	3.87627	2.04904	0.0578249	0.366165
CPNE4	0.653219	-0.614361	-4.9546	2.39518	0.0296723	0.269276
ENPP4	0.65296	-0.614933	2.94601	1.02188	0.322563	0.61976
GPR161	0.652855	-0.615165	-0.0283122	1.14039	0.271483	0.61976
C15orf38	0.65245	-0.616062	-0.332513	1.27237	0.222044	0.61976
SNX20	0.652312	-0.616366	5.55637	2.42755	0.0278354	0.262527
BEST1	0.65226	-0.616481	2.64563	1.73956	0.1018	0.46396
DDX43	0.652055	-0.616934	-1.12075	1.6364	0.121944	0.497713
ATP4A	0.651666	-0.617796	-4.80135	2.27332	0.037661	0.302062
RAB7L1	0.651038	-0.619187	3.71804	2.55581	0.0215652	0.231136
LPAR6	0.650984	-0.619306	4.10723	1.18811	0.25272	0.61976
CHST7	0.650401	-0.620599	-0.537664	1.79854	0.0916406	0.448186
NR1H3	0.65023	-0.620978	5.48972	2.51294	0.0234941	0.241574
ABCA7	0.649695	-0.622165	6.36401	2.64661	0.0179676	0.213206
PABPC1L	0.649693	-0.622171	5.70353	3.31508	0.00455037	0.111634
SLC5A9	0.649422	-0.622771	-1.39028	0.975104	0.344519	0.638899
NIPA1	0.649418	-0.622781	4.89181	2.91268	0.0104534	0.164469
CDC25A	0.649244	-0.623167	3.71539	1.47266	0.160907	0.559244
MESDC1	0.648841	-0.624062	4.78652	3.58207	0.0026117	0.0877926
GALNTL1	0.648721	-0.624331	-2.41094	0.944636	0.359374	0.653759
IL8	0.648664	-0.624457	2.77963	0.709368	0.488656	0.754229
VIL1	0.648511	-0.624798	-3.49687	0.812383	0.428904	0.711459
KIF18A	0.648162	-0.625574	3.21577	1.40644	0.179374	0.585855
POLR2J3	0.647612	-0.626799	6.46928	1.90626	0.0753779	0.410817
STARD8	0.6469	-0.628385	4.24493	2.37787	0.0307007	0.274391
CPPED1	0.646849	-0.628499	5.98707	2.97291	0.0092366	0.156762
SBF1P1	0.646796	-0.628618	-2.41638	1.85661	0.0825242	0.42625
ZFHX3	0.646681	-0.628874	7.23802	1.65243	0.118604	0.492023
UBXN11	0.646563	-0.629136	4.49836	4.51611	0.000381343	0.0375568
BOP1	0.646266	-0.629801	3.88761	1.90114	0.0760891	0.412255
OR2A25	0.646233	-0.629874	-4.95772	2.44637	0.0268175	0.257782
ENO3	0.645988	-0.630421	2.64821	2.12252	0.050325	0.343835
EIF4E3	0.645957	-0.63049	6.03843	1.44176	0.169319	0.570609
LIPN	0.64541	-0.631711	-3.38592	0.900893	0.381464	0.674751
C1orf227	0.645394	-0.631748	-3.89104	0.935237	0.364044	0.657705
DFNB31	0.645109	-0.632385	1.53695	0.935353	0.363987	0.657696
YWHAH	0.644567	-0.633599	6.77949	3.03055	0.00820253	0.148166
CDKN2BAS	0.644338	-0.634109	-0.958699	1.30549	0.21082	0.61976
ANKRD13B	0.643736	-0.635459	3.19749	1.77862	0.0949678	0.452738
TMEM43	0.64359	-0.635787	7.09083	4.62123	0.000308342	0.033959
C1orf127	0.643356	-0.63631	-2.30853	0.974681	0.344723	0.639005
RUSC1	0.643261	-0.636524	4.91505	4.51946	0.000378762	0.0375568
WDR62	0.643161	-0.636748	4.83973	1.68297	0.112459	0.481075
C4orf36	0.642513	-0.638202	-3.10804	0.866095	0.399679	0.690455
NUDT14	0.642286	-0.638712	0.579436	1.61153	0.127287	0.507983
C5orf30	0.642145	-0.63903	4.20849	1.57603	0.135257	0.519642
ZNF707	0.642096	-0.639139	3.82636	2.76585	0.014111	0.190676
BEGAIN	0.641811	-0.639779	1.63929	1.04657	0.311383	0.61976
HIST1H3B	0.641497	-0.640485	-3.0174	1.03003	0.318838	0.61976
LLGL2	0.641477	-0.64053	4.43344	1.78701	0.0935534	0.448515
SLC37A2	0.641348	-0.64082	1.50631	1.21288	0.243383	0.61976
A4GALT	0.640979	-0.641652	1.38149	0.514156	0.614413	0.833578
LYG2	0.640919	-0.641786	-0.788975	0.973944	0.345077	0.639199
UGT1A6	0.640912	-0.641801	-4.49513	0.837554	0.415041	0.701899
PROC	0.640792	-0.642072	0.077141	1.26906	0.223192	0.61976
USP35	0.640666	-0.642355	4.67083	2.76126	0.0142434	0.191079
MYH9	0.640609	-0.642484	10.1127	3.27578	0.00493735	0.116121
ASTL	0.639962	-0.643942	-4.42131	1.35696	0.194275	0.604087
NDFIP1	0.639845	-0.644206	4.66187	1.46513	0.162924	0.561248
NCS1	0.639652	-0.644642	2.3734	0.916518	0.37347	0.667528
SYN2	0.639613	-0.64473	-2.54837	0.975778	0.344195	0.638663
SAT1	0.639469	-0.645054	7.13824	1.09286	0.291191	0.61976
ADAM15	0.638173	-0.647981	6.24197	2.04251	0.0585386	0.367278
CYTH4	0.637335	-0.649875	3.94619	1.69318	0.110467	0.47821
PVALB	0.637252	-0.650064	-4.68456	1.25538	0.227984	0.61976
IPO13	0.637142	-0.650313	5.58645	4.0723	0.000945272	0.0523626
PAQR8	0.637136	-0.650328	4.19355	1.62418	0.124545	0.502724
NFE2L1	0.63707	-0.650475	7.16978	3.38537	0.00393192	0.105108
FAM188B	0.63679	-0.651111	0.583857	0.802768	0.434276	0.715903
CCDC144C	0.636734	-0.651237	-0.0666555	0.776589	0.449119	0.726337
KBTBD8	0.636075	-0.652731	1.84273	1.40222	0.180607	0.587106
SNX8	0.636012	-0.652874	3.007	2.22617	0.0412608	0.314163
C1orf146	0.636001	-0.652899	-3.5542	0.818365	0.425582	0.710054
SFMBT2	0.635893	-0.653144	4.38294	1.62373	0.124641	0.50291
LCE3E	0.635781	-0.653399	-4.55385	1.21157	0.243869	0.61976
BCL9	0.635237	-0.654634	2.61158	1.36527	0.191706	0.601253
LOC100124692	0.634675	-0.655911	-2.56482	0.716754	0.484213	0.750632
TBC1D8	0.634027	-0.657385	4.37502	1.17054	0.259511	0.61976
MGAT4B	0.633346	-0.658935	6.13105	2.80512	0.0130262	0.182643
CHEK1	0.633187	-0.659297	4.14731	1.88449	0.0784397	0.416487
TFE3	0.633124	-0.65944	6.00158	3.52791	0.00292313	0.0917005
REP15	0.632534	-0.660785	-1.16864	0.994971	0.335068	0.63087
PDE8B	0.632391	-0.661111	1.271	0.817888	0.425846	0.710149
RNF125	0.631881	-0.662275	7.04477	1.98254	0.0654783	0.384472
LOC284441	0.631517	-0.663106	2.69935	2.21398	0.0422419	0.315927
FAM98C	0.630968	-0.664361	1.82253	2.60269	0.0196292	0.221093
ATP6V1B2	0.629968	-0.666649	7.28889	3.31542	0.00454717	0.111634
LMF2	0.629934	-0.666728	6.32736	2.86279	0.0115786	0.172374
AKAP13	0.629396	-0.667961	8.17927	3.25701	0.00513351	0.119005
CCDC109B	0.629291	-0.668201	3.74385	1.4496	0.167151	0.566902
WNT7B	0.629175	-0.668466	-4.6985	1.38586	0.185455	0.591789
LOC100271722	0.628821	-0.669279	-1.1519	1.0479	0.310791	0.61976
REM1	0.628724	-0.669501	-4.4964	1.31639	0.207225	0.618886
PDLIM5	0.627933	-0.671317	4.05831	2.3774	0.0307292	0.274526
LGALS2	0.627665	-0.671934	-2.73571	0.664918	0.515899	0.771908
RGS17	0.627425	-0.672486	-1.95921	1.20724	0.245486	0.61976
BIN1	0.6274	-0.672544	3.25623	0.938005	0.362664	0.656404
PPL	0.627388	-0.672569	2.0849	1.30044	0.212501	0.61976
ADCY5	0.627337	-0.672687	-4.37897	0.850439	0.408058	0.697171
SNORA14B	0.627143	-0.673134	-4.9618	2.58382	0.0203452	0.225039
NDC80	0.627074	-0.673293	3.80216	1.16587	0.261339	0.61976
BBS12	0.626661	-0.674242	1.39473	1.8362	0.0856313	0.434412
SERPINC1	0.626421	-0.674795	-3.2468	0.745216	0.467319	0.739401
ACCSL	0.626338	-0.674986	-4.96349	2.53177	0.0225963	0.236649
PPP1R16A	0.625273	-0.677443	4.51423	2.27094	0.0378351	0.302991
SYTL3	0.624917	-0.678263	2.53027	1.09978	0.288258	0.61976
ACY3	0.624812	-0.678507	0.128297	0.494643	0.627807	0.841263
MKI67	0.62458	-0.679041	7.52898	1.13006	0.275677	0.61976
HSPA1A	0.624263	-0.679775	7.18584	2.01626	0.0614892	0.375218
DHTKD1	0.624008	-0.680364	5.72609	2.2403	0.0401492	0.311183
PLEKHG2	0.623647	-0.681199	5.85269	1.44573	0.168218	0.568731
OPN3	0.622344	-0.684215	4.58213	2.33661	0.0332892	0.284919
ACTB	0.62227	-0.684388	12.2973	3.25928	0.00510934	0.118937
DPY19L2P2	0.621305	-0.686626	4.30545	2.22894	0.0410408	0.313636
CDKN2A	0.620692	-0.68805	2.49526	1.36716	0.191125	0.600963
TMEM149	0.619766	-0.690205	4.92262	1.67786	0.113469	0.482651
HIVEP1	0.619076	-0.691812	5.23664	2.64642	0.0179745	0.213206
EMILIN2	0.618705	-0.692676	8.35869	2.36154	0.0317013	0.277997
PTGR1	0.618453	-0.693264	3.29117	1.37134	0.189845	0.598857
SLC2A9	0.61845	-0.693271	2.24454	2.22072	0.0416968	0.314713
CREB3L3	0.618266	-0.693702	-1.37363	0.605506	0.553628	0.796032
C14orf49	0.6178	-0.694788	5.97476	2.32189	0.0342611	0.288501
MAEL	0.617611	-0.695229	-3.9776	0.983755	0.340381	0.635152
C21orf15	0.616248	-0.698417	-1.0128	0.726269	0.478525	0.746693
CLDN9	0.615725	-0.699642	2.17201	1.52456	0.147561	0.538534
KIAA1279	0.615529	-0.7001	4.41487	2.33458	0.0334214	0.285265
PADI4	0.61547	-0.70024	4.85583	1.45053	0.166896	0.56677
ATP5J2	0.615346	-0.700531	5.21991	1.91143	0.0746671	0.408426
FGFBP3	0.614698	-0.70205	1.85232	2.8271	0.0124504	0.179327
LOC90246	0.614264	-0.703069	1.93566	1.31813	0.206656	0.618634
TBL1X	0.614261	-0.703075	6.49361	2.66735	0.0172309	0.208245
SCAMP5	0.614205	-0.703208	2.79278	1.6781	0.113421	0.482651
TTTY14	0.613974	-0.703751	-3.24854	0.520521	0.610074	0.831268
OAS1	0.613064	-0.705891	2.15187	2.38474	0.0302884	0.272489
FLRT1	0.612929	-0.706208	0.459169	1.13526	0.27356	0.61976
ZDHHC20	0.612538	-0.707129	4.30986	2.11302	0.0512413	0.346886
CNR2	0.611984	-0.708434	1.82451	1.32803	0.203441	0.614318
DSCAML1	0.61195	-0.708513	-4.32118	0.937615	0.362859	0.65664
PGBD5	0.61169	-0.709127	3.32082	1.03292	0.317529	0.61976
TCP11L1	0.61129	-0.71007	4.39776	4.23661	0.000674249	0.0482937
ACER3	0.610967	-0.710835	4.97865	2.8482	0.0119291	0.175678
OPN4	0.610471	-0.712005	-4.975	2.25415	0.0390873	0.30749
ANXA3	0.610423	-0.712119	1.12496	0.647396	0.526872	0.779389
ITGB7	0.610314	-0.712376	4.5883	1.25876	0.226792	0.61976
LST1	0.609541	-0.714205	3.89136	1.69918	0.109311	0.477265
FAM177B	0.609517	-0.714262	-0.729845	0.66939	0.51312	0.770101
UPK3A	0.609198	-0.715016	-4.18561	0.855148	0.405526	0.695107
GDPD5	0.609163	-0.7151	4.63632	1.54232	0.143213	0.531582
LOC150197	0.608373	-0.716971	-0.763175	1.16291	0.262501	0.61976
SV2C	0.608211	-0.717356	-4.58487	1.52647	0.147087	0.537572
LRP11	0.607965	-0.717939	2.303	1.25752	0.227227	0.61976
GSG1	0.607639	-0.718713	-0.551789	0.792289	0.44018	0.720445
HS3ST3A1	0.607528	-0.718977	1.64191	1.38532	0.185618	0.591789
HSPB1	0.607338	-0.719428	5.46753	2.02417	0.0605866	0.373306
ERF	0.607294	-0.719533	5.39548	4.27459	0.000623761	0.0462946
ABCA3	0.607275	-0.719578	4.20027	1.5492	0.141558	0.528531
F8A1	0.607245	-0.71965	4.06868	2.03803	0.0590327	0.368214
BCL6B	0.607174	-0.719817	0.638673	0.682629	0.504941	0.763947
GAS7	0.606494	-0.721434	6.81909	1.55536	0.14009	0.526423
GLUD2	0.605681	-0.723371	3.31038	2.5995	0.0197554	0.221626
CENPM	0.605207	-0.724498	3.12681	1.36633	0.191379	0.601196
TRIP13	0.604943	-0.72513	3.37912	1.62737	0.123862	0.501744
C21orf91	0.604587	-0.725978	5.28398	1.05954	0.305625	0.61976
PP14571	0.604298	-0.726667	-3.24622	0.727921	0.477542	0.746223
LOC158572	0.604263	-0.726751	-1.29671	0.958701	0.352462	0.645813
ABCB11	0.604036	-0.727292	-4.83471	1.14382	0.270098	0.61976
HLA-DPB1	0.604029	-0.727309	3.88092	0.990926	0.336977	0.632556
CFTR	0.603239	-0.729199	-4.96847	1.76291	0.0976655	0.457296
ADCY6	0.60323	-0.729221	3.83922	0.914661	0.374414	0.668282
CXCR2	0.603088	-0.729559	1.40759	1.31186	0.208713	0.61976
SPTAN1	0.602683	-0.730528	8.12226	2.68342	0.0166801	0.205526
ABCB8	0.602406	-0.731193	4.31003	3.05496	0.0077997	0.144782
DUSP27	0.602294	-0.73146	-1.06477	0.401232	0.69374	0.877646
ZNF786	0.601863	-0.732493	3.97312	1.63451	0.122343	0.498449
MBOAT2	0.601812	-0.732616	2.76565	0.832844	0.417613	0.704252
POLE2	0.60174	-0.732789	3.30994	1.63698	0.121822	0.497423
C2orf82	0.601635	-0.733039	-1.42585	0.492719	0.629135	0.842397
TMCC2	0.601626	-0.733062	4.7887	0.886294	0.389037	0.681554
DSPP	0.601385	-0.73364	-4.12944	1.06209	0.304504	0.61976
CIC	0.601283	-0.733883	6.90635	2.72844	0.0152258	0.197071
C8orf44	0.600894	-0.734818	2.96896	2.09103	0.0534224	0.352791
CDC25B	0.600329	-0.736176	5.34853	1.80943	0.0898652	0.444734
MOV10	0.600062	-0.736816	5.7684	2.48068	0.0250527	0.248284
DOLK	0.599492	-0.738188	3.0034	3.0149	0.00847156	0.150336
KATNAL1	0.599128	-0.739064	5.25576	2.30308	0.0355421	0.293871
CAPNS1	0.599111	-0.739104	8.23135	3.25519	0.00515298	0.119141
EBP	0.599093	-0.739148	4.73274	2.88232	0.0111247	0.169309
LOC220729	0.598844	-0.739749	3.9042	2.20956	0.0426032	0.316941
DIXDC1	0.598595	-0.740348	3.59715	1.63013	0.123273	0.500778
PLXDC2	0.598449	-0.740701	4.24774	1.6439	0.120372	0.495713
LOC100133545	0.598111	-0.741514	1.08456	1.14034	0.271503	0.61976
BRCA1	0.598087	-0.741572	5.93417	1.66946	0.115143	0.48613
TUBA1B	0.59807	-0.741613	10.4172	2.39425	0.0297266	0.269327
LOC100130557	0.598032	-0.741706	1.34652	2.05091	0.0576219	0.365727
ZNF702P	0.5974	-0.74323	1.20266	1.48919	0.156552	0.552163
PPBPL2	0.596567	-0.745244	-4.54713	1.01007	0.328007	0.62371
LOC150786	0.596322	-0.745837	0.0426784	2.2622	0.0384083	0.304841
CIT	0.596287	-0.745921	5.27214	1.24779	0.230674	0.61976
TTC22	0.59577	-0.747172	-1.58339	0.869863	0.397679	0.689384
AKAP14	0.595758	-0.747202	-4.81227	1.90365	0.0757398	0.411547
NCAPG2	0.595511	-0.7478	5.69551	1.43164	0.172151	0.574259
CCDC124	0.595075	-0.748857	3.91336	2.8995	0.0107398	0.166273
UPK2	0.594733	-0.749686	-4.20646	1.17905	0.256205	0.61976
ITGA2B	0.594374	-0.750558	4.0125	0.754654	0.461797	0.73619
KIF4A	0.594061	-0.751316	3.89428	0.984137	0.340199	0.635044
KRT78	0.593812	-0.751922	-4.97655	2.52849	0.022711	0.237153
SLC6A7	0.593812	-0.751922	-4.97655	2.52849	0.022711	0.237153
CDHR2	0.593391	-0.752946	-3.67115	1.01333	0.326497	0.622395
NUP210	0.593104	-0.753644	7.73892	1.95329	0.0691262	0.393969
LOC220429	0.593015	-0.753859	-2.00402	1.23958	0.233618	0.61976
NTN1	0.59276	-0.754479	3.18931	0.979712	0.342311	0.637
NXPH4	0.592691	-0.754648	-2.67915	1.1343	0.273948	0.61976
DAGLA	0.592135	-0.756002	3.30836	1.15773	0.264548	0.61976
GPR144	0.591942	-0.756473	-0.273519	0.890641	0.386771	0.679301
MIP	0.591647	-0.757191	-3.5382	0.895627	0.384184	0.677165
FAM45B	0.591477	-0.757605	6.29926	2.14431	0.048279	0.335822
RGAG4	0.591194	-0.758296	4.03997	1.76705	0.0969483	0.457296
NPB	0.591171	-0.758354	-1.49321	1.19076	0.251707	0.61976
GJB4	0.591052	-0.758643	-3.51469	0.787728	0.442766	0.722789
HTR7	0.590881	-0.759059	-4.66937	1.22417	0.239215	0.61976
DNASE1L2	0.590828	-0.75919	0.268901	1.35744	0.194127	0.603994
PFKP	0.590795	-0.759271	6.27914	1.94919	0.0696526	0.395464
SNURF	0.590391	-0.760258	-3.93006	0.601102	0.556483	0.797941
KHDRBS2	0.590386	-0.760269	-4.09503	0.962267	0.350724	0.644184
BET3L	0.59001	-0.76119	-4.5108	1.26667	0.224025	0.61976
P4HA2	0.589909	-0.761436	-0.132857	0.610649	0.550304	0.793442
C5orf38	0.589904	-0.761448	-4.97766	1.68628	0.111811	0.480017
SLC35C1	0.589823	-0.761645	4.63872	3.29281	0.00476579	0.114184
GFPT2	0.589433	-0.762601	-3.22353	0.640133	0.531458	0.782051
ANO6	0.588959	-0.763761	5.80107	2.52855	0.0227732	0.23753
SKA1	0.588643	-0.764535	3.13729	1.49916	0.153972	0.548433
CCDC69	0.588575	-0.764702	6.44719	2.41798	0.0283673	0.263998
BTNL9	0.588472	-0.764955	1.4785	0.589545	0.564012	0.802458
PLB1	0.588311	-0.76535	3.51006	1.37311	0.189305	0.598179
RNASE6	0.588103	-0.765859	2.37198	0.901538	0.381132	0.674338
DSC2	0.588056	-0.765974	5.48159	0.856102	0.405014	0.69488
NRM	0.587947	-0.766242	4.82654	2.63752	0.0183001	0.214952
RASA2	0.58786	-0.766457	4.62171	2.29469	0.0361278	0.295794
LGALS7	0.587835	-0.766517	-4.9801	2.43675	0.0272819	0.260001
TCHHL1	0.587808	-0.766583	-4.26437	1.15157	0.266996	0.61976
MBOAT7	0.587737	-0.766758	7.55021	2.18043	0.0450557	0.325669
LPXN	0.587673	-0.766914	5.44789	2.24317	0.0399274	0.310639
GAPDHS	0.587446	-0.767472	-1.67762	0.88568	0.389357	0.681578
CCDC92	0.587427	-0.767517	4.93125	3.99963	0.00109823	0.055412
HVCN1	0.586844	-0.76895	5.19055	1.63796	0.121617	0.497301
LOC728392	0.586643	-0.769446	3.10414	1.18647	0.253348	0.61976
PRTN3	0.586578	-0.769605	7.87997	0.862599	0.40154	0.69163
ART1	0.586381	-0.770091	-3.65514	0.814964	0.427469	0.710706
LOC441666	0.586222	-0.770481	1.08999	0.530426	0.603352	0.82629
DNAH8	0.58622	-0.770485	-4.09309	1.06241	0.304362	0.61976
POLD3	0.585998	-0.771032	5.06584	2.55509	0.021596	0.231136
NCRNA00185	0.585993	-0.771044	-1.73511	0.281249	0.782248	0.920993
P2RY2	0.585539	-0.772162	5.64223	1.41271	0.177554	0.582717
LRRC8C	0.585239	-0.772901	6.83766	2.02275	0.0607473	0.373307
MKL1	0.584994	-0.773506	7.07852	3.31788	0.00452403	0.111522
CD274	0.584928	-0.773668	-2.2298	0.911701	0.375922	0.66969
FAM66E	0.584828	-0.773915	-4.50791	1.31361	0.208138	0.61976
CD37	0.584414	-0.774937	7.13524	1.64576	0.119986	0.495047
JDP2	0.583995	-0.775973	5.01432	1.87082	0.0804197	0.421595
TMTC2	0.583643	-0.776841	5.50013	1.53175	0.145787	0.535265
C1QL1	0.58361	-0.776922	-3.96606	1.12175	0.27909	0.61976
CTXN1	0.583398	-0.777447	-1.24203	1.03173	0.318066	0.61976
C7orf52	0.583341	-0.777588	-4.59764	0.99766	0.333803	0.629935
FLJ10661	0.583223	-0.777881	1.75551	2.15295	0.0474894	0.332782
MICB	0.583018	-0.778388	4.39781	3.2466	0.00524561	0.119352
IFITM1	0.582643	-0.779315	5.34311	1.47591	0.160042	0.557833
CDKL1	0.582307	-0.780148	-0.0771895	1.22952	0.237261	0.61976
PLOD1	0.581697	-0.781661	6.00542	2.87815	0.01122	0.16994
PLP2	0.581503	-0.782141	7.9174	2.48292	0.0249413	0.24808
CLEC12B	0.580373	-0.784947	2.85928	1.10614	0.285581	0.61976
TMSB10	0.579985	-0.785912	9.06894	2.00379	0.0629387	0.3794
ITPRIPL2	0.579924	-0.786064	5.30198	2.80486	0.0130331	0.182643
MFSD6	0.579799	-0.786375	4.12257	1.3572	0.1942	0.604063
HTR3B	0.579688	-0.786651	-3.67972	1.06795	0.301934	0.61976
OR1J4	0.579424	-0.78731	-4.46218	1.02757	0.319959	0.61976
LOC389791	0.579137	-0.788023	-2.83953	0.884866	0.389783	0.682162
ZNF876P	0.579123	-0.788059	-0.452402	0.726447	0.478419	0.746693
P2RX1	0.57886	-0.788712	7.61182	2.16703	0.0462272	0.328693
PDSS1	0.578517	-0.78957	3.03284	1.9392	0.0709489	0.398968
TNFSF10	0.578099	-0.790612	4.79875	1.45543	0.165554	0.565341
CFP	0.578073	-0.790676	6.48839	1.81398	0.0891333	0.443209
BAI2	0.577941	-0.791006	-1.19869	0.582319	0.568747	0.805445
B3GALT4	0.577623	-0.791799	2.20887	1.96483	0.0676655	0.389903
TSC22D3	0.577405	-0.792345	8.16348	1.30623	0.210575	0.61976
C11orf84	0.577294	-0.792622	4.7136	2.6337	0.0184416	0.215872
HCN3	0.577144	-0.792996	2.03874	2.92239	0.0102134	0.162692
SNORA16A	0.577062	-0.793202	-4.74327	1.37352	0.18918	0.597957
EFHD2	0.576364	-0.794947	6.94701	2.48749	0.0247154	0.247456
ETV2	0.575555	-0.796974	-1.92238	0.867335	0.39902	0.689902
C15orf54	0.575347	-0.797497	-4.13745	0.887299	0.388512	0.680985
F2RL1	0.575117	-0.798073	0.777175	0.845796	0.410566	0.699214
C10orf79	0.575003	-0.798358	-1.74601	1.46677	0.162483	0.56101
TANC1	0.574945	-0.798505	3.3302	0.505632	0.620247	0.837117
DNLZ	0.574672	-0.79919	1.76263	2.03585	0.0592747	0.368622
DDX12	0.574634	-0.799284	5.33803	1.76736	0.0968936	0.457296
MYO5A	0.574499	-0.799624	6.3114	2.40034	0.0293719	0.267841
PANK4	0.573928	-0.801059	3.76289	3.19539	0.00583338	0.124217
IL20	0.573834	-0.801294	-4.98232	2.66127	0.0173397	0.208606
KIR3DP1	0.573834	-0.801294	-4.98232	2.66127	0.0173397	0.208606
XDH	0.573834	-0.801294	-4.98232	2.66127	0.0173397	0.208606
FEN1	0.573659	-0.801734	5.16346	1.7386	0.101973	0.46396
HIST1H2BG	0.573503	-0.802128	0.488148	0.579531	0.570579	0.8068
CECR6	0.572915	-0.803607	5.08513	1.05593	0.307222	0.61976
C1orf93	0.572767	-0.803979	4.90454	2.12582	0.0500101	0.342628
SVIL	0.572511	-0.804625	5.82183	2.0894	0.0535876	0.353313
PLOD3	0.572329	-0.805083	6.56241	2.35594	0.0320521	0.279327
ABCD1	0.572178	-0.805464	4.32597	2.46285	0.0259555	0.252505
FLOT2	0.571128	-0.808115	7.53025	3.14933	0.0064174	0.130295
SPOCK1	0.571044	-0.808327	-2.28457	0.853308	0.406514	0.69581
PMM1	0.570954	-0.808554	0.920386	1.58216	0.133851	0.516859
DSCR9	0.570638	-0.809351	-1.24657	0.785232	0.444184	0.723415
TMPPE	0.570443	-0.809846	3.97219	2.20013	0.0433828	0.319016
MAMDC2	0.570303	-0.810199	5.57616	0.914073	0.374713	0.668466
SLC30A1	0.57013	-0.810636	3.00551	2.10522	0.0520059	0.349105
WSB2	0.570054	-0.810829	5.28175	2.87048	0.0113977	0.171425
CDCA3	0.56965	-0.811852	3.66336	1.26755	0.223716	0.61976
IRF5	0.56955	-0.812107	5.01656	1.39125	0.183848	0.591563
CDKN3	0.569466	-0.812319	2.57514	0.986273	0.339183	0.63394
TBC1D16	0.568734	-0.814175	3.01577	1.11798	0.280647	0.61976
C1QL2	0.568705	-0.814249	-4.61134	1.20246	0.24728	0.61976
CYB5R2	0.568683	-0.814303	-4.22388	0.969212	0.347358	0.641278
TMBIM1	0.568411	-0.814993	6.5157	2.74752	0.014647	0.193576
KIF2C	0.568037	-0.815943	4.24047	1.03958	0.314522	0.61976
KLHL25	0.567989	-0.816066	2.63228	1.10867	0.284522	0.61976
FAM109A	0.567704	-0.816789	2.85705	1.50027	0.153687	0.548355
CXorf21	0.567518	-0.817263	4.50038	1.53812	0.144231	0.533314
KCTD7	0.567066	-0.818412	2.25572	1.20015	0.24815	0.61976
ARID3A	0.567016	-0.818538	4.71909	2.09194	0.0533308	0.352695
MOSPD2	0.566907	-0.818815	4.38984	2.07275	0.0552994	0.358548
RNF19B	0.566718	-0.819296	5.0385	1.97642	0.0662276	0.38615
C20orf94	0.565645	-0.822032	2.66649	1.9641	0.0677572	0.389981
OSGIN2	0.565622	-0.82209	5.2025	2.96728	0.0093443	0.157675
CLIC4	0.565461	-0.8225	6.5017	1.94687	0.0699511	0.396061
SYNM	0.565455	-0.822516	1.32856	1.29003	0.216001	0.61976
CYBB	0.565025	-0.823613	7.92692	0.965785	0.349016	0.64266
ST3GAL4	0.564727	-0.824375	6.90872	2.72126	0.0154492	0.198667
EHF	0.564329	-0.825392	-4.98858	2.44079	0.0270364	0.258925
GOLGA6C	0.564329	-0.825392	-4.98858	2.44079	0.0270364	0.258925
C19orf38	0.564172	-0.825792	2.33293	1.48048	0.158834	0.55619
CTRC	0.564065	-0.826067	-4.37124	1.15095	0.267242	0.61976
C9orf50	0.563547	-0.827391	-4.51686	1.22004	0.240731	0.61976
SLC6A16	0.563541	-0.827409	-0.0491405	0.904051	0.379839	0.67298
NUDT16P1	0.563268	-0.828106	1.35241	0.718223	0.483332	0.749637
CYFIP1	0.563163	-0.828376	6.53736	2.22343	0.0414795	0.314163
HSF4	0.562556	-0.829931	2.06638	1.86978	0.0805718	0.421595
COLEC10	0.562374	-0.830398	-4.98937	2.45755	0.0261462	0.253841
SAA2	0.562374	-0.830398	-4.98937	2.45755	0.0261462	0.253841
PLCL2	0.5622	-0.830846	3.44034	1.40022	0.181193	0.587858
HECTD3	0.56194	-0.831512	5.95537	3.0363	0.00810598	0.147264
PLCB3	0.561787	-0.831905	4.97654	2.60502	0.0195375	0.22051
PLCXD2	0.561729	-0.832055	3.56049	1.74793	0.1003	0.461519
LPAR5	0.561605	-0.832373	3.26519	1.3806	0.187034	0.594476
ATP2B3	0.561345	-0.833042	-2.02633	0.722616	0.480704	0.748677
ITGA9	0.561233	-0.833328	1.79155	0.583313	0.568095	0.805178
SIRPA	0.560379	-0.835526	6.41603	2.16072	0.0467888	0.331306
GDF11	0.560094	-0.83626	5.91825	1.62138	0.125148	0.503704
RHBDD2	0.559637	-0.837437	5.51192	1.20348	0.246894	0.61976
DIAPH1	0.559546	-0.837672	9.41731	2.24685	0.0396443	0.309967
CCDC103	0.559307	-0.838288	1.08244	1.94781	0.0698299	0.395922
PLD3	0.559134	-0.838734	6.55084	1.15763	0.264586	0.61976
PTGS2	0.558663	-0.839949	4.35686	0.799605	0.436053	0.716839
OCM2	0.558033	-0.841578	-4.98588	1.79126	0.0928441	0.448273
AGPS	0.558017	-0.841618	6.6447	2.0685	0.0557451	0.360347
PANK1	0.55787	-0.842	0.420048	1.03659	0.315866	0.61976
KCNK10	0.557721	-0.842384	-4.83849	1.65028	0.119047	0.493162
SNORA4	0.557041	-0.844145	-4.2133	0.836766	0.41547	0.70222
PIK3R6	0.556801	-0.844765	5.80256	2.01705	0.0613992	0.375008
ULK4	0.556682	-0.845075	3.67274	1.29519	0.214262	0.61976
C1orf129	0.55651	-0.845521	-4.3934	0.758451	0.459587	0.735404
SESN2	0.556258	-0.846175	4.00318	1.29289	0.215037	0.61976
PF4	0.556093	-0.846602	-1.41418	0.377032	0.711274	0.885742
FAM71D	0.556092	-0.846606	-0.70224	1.7239	0.104657	0.470256
WDR76	0.556008	-0.846821	4.15455	1.66968	0.1151	0.48613
ZDHHC12	0.555641	-0.847774	5.03614	2.9268	0.0101547	0.16241
MTCP1	0.555514	-0.848106	1.69356	2.58463	0.0203215	0.224898
SNX11	0.555007	-0.849421	4.79979	3.28907	0.00480299	0.114709
TCEA3	0.554871	-0.849777	0.799923	0.914316	0.374589	0.668362
MMP23B	0.554692	-0.850241	-0.454284	0.794755	0.438786	0.719256
ARRDC4	0.55465	-0.85035	4.91754	1.14665	0.268964	0.61976
CHRNE	0.553919	-0.852252	2.48892	0.952895	0.355304	0.648873
MYO5B	0.553198	-0.854133	0.829576	1.07475	0.298975	0.61976
CACNB1	0.553109	-0.854365	2.01685	1.17478	0.257859	0.61976
FOXN2	0.553096	-0.854397	6.23394	2.40031	0.0293734	0.267841
FTCD	0.552945	-0.854791	-1.12404	0.648994	0.525866	0.778935
C15orf33	0.552908	-0.854888	-1.34487	1.04701	0.31119	0.61976
C1QTNF2	0.552633	-0.855607	-4.80084	1.38744	0.184981	0.591789
GRAMD2	0.552617	-0.855648	-2.08508	0.84458	0.411224	0.699545
MND1	0.552304	-0.856466	1.64827	1.01855	0.324089	0.61976
LOC644936	0.552278	-0.856535	-0.65113	0.821698	0.423739	0.70877
UBTD1	0.552031	-0.857178	2.769	1.37727	0.188042	0.595787
LOC100133669	0.5518	-0.857782	-1.86654	1.22601	0.23854	0.61976
PDP1	0.551788	-0.857813	4.96515	2.09321	0.0532026	0.352362
AQP12B	0.5517	-0.858043	-4.83368	1.16563	0.261433	0.61976
ENTPD7	0.551558	-0.858416	4.26071	1.49084	0.156121	0.551777
SCG3	0.551523	-0.858508	-2.97607	0.875932	0.394472	0.686556
NCAPD3	0.55149	-0.858595	6.232	2.00572	0.062712	0.378812
C20orf54	0.551087	-0.859649	-0.347236	0.655817	0.521582	0.776272
CAPN1	0.550866	-0.860226	7.3151	3.31885	0.00451486	0.111515
DGAT2	0.550288	-0.861741	1.38743	0.858312	0.40383	0.693301
PATE1	0.550224	-0.86191	-4.80516	1.32542	0.204284	0.615406
LYPLA2P1	0.550179	-0.862028	0.5448	2.46199	0.02587	0.251876
GPR17	0.549798	-0.863026	-3.40933	0.725493	0.478988	0.747074
KIAA1804	0.549749	-0.863156	2.36151	1.53335	0.145394	0.534817
BPESC1	0.549572	-0.86362	-4.2346	1.1345	0.273868	0.61976
DHFR	0.549572	-0.863621	4.42118	1.19469	0.250214	0.61976
ZBTB45	0.549087	-0.864893	3.85471	2.80537	0.0130197	0.182643
CLEC5A	0.548905	-0.865372	5.85325	0.893241	0.385421	0.678586
ELOVL5	0.548822	-0.865589	6.02351	1.23065	0.236848	0.61976
GLIPR1	0.548682	-0.865959	7.90675	1.59504	0.130938	0.512974
CDKL4	0.54867	-0.86599	-4.40022	0.945002	0.359193	0.653644
SWAP70	0.548404	-0.866689	5.44055	1.40616	0.179457	0.586022
KRTAP10-6	0.548303	-0.866954	-4.99159	2.71915	0.0153861	0.198186
TRIM21	0.547932	-0.867932	4.6893	3.42766	0.00360093	0.102596
PHACTR2	0.547807	-0.868261	6.07033	2.16352	0.0465388	0.330316
CYTH1	0.547559	-0.868913	6.31487	3.10194	0.0070784	0.137965
C11orf88	0.547448	-0.869205	-4.39384	0.835025	0.416421	0.703327
SACS	0.547333	-0.86951	6.54506	1.87163	0.0803008	0.421462
CALM1	0.547168	-0.869945	8.16541	2.58702	0.0202569	0.224537
CAMTA2	0.546848	-0.870787	6.47548	2.87195	0.0113635	0.171199
UHRF1BP1L	0.54674	-0.871072	5.46647	2.51344	0.0234705	0.241574
GEN1	0.546737	-0.871081	6.42444	2.12862	0.0497442	0.342179
C19orf73	0.546581	-0.871492	-1.40464	1.22402	0.239271	0.61976
HIST1H1C	0.54658	-0.871495	1.99744	1.83018	0.086568	0.436677
IRF7	0.546517	-0.871662	4.57653	1.62952	0.123402	0.50087
CHAF1B	0.546066	-0.872852	3.37125	1.43768	0.170457	0.571866
ARHGAP1	0.545754	-0.873677	7.77208	3.14742	0.0064428	0.130295
RASAL2	0.545734	-0.873731	4.96026	3.43493	0.00354688	0.101619
MAP4	0.545564	-0.874179	7.96099	2.92913	0.0101062	0.162173
PRSS35	0.545461	-0.874452	-2.45409	0.597657	0.558721	0.79935
RAB3D	0.545217	-0.875097	6.1886	2.18404	0.0447449	0.32446
TTL	0.544988	-0.875704	5.63509	3.40603	0.00376662	0.103988
C9orf109	0.544776	-0.876264	0.776638	1.68929	0.111224	0.479464
TIPARP	0.544676	-0.876529	4.98305	1.43875	0.170157	0.571416
VANGL1	0.54455	-0.876865	5.16556	1.33847	0.200094	0.611233
MOBKL2C	0.544469	-0.877077	4.95241	3.17997	0.00602278	0.12558
CCDC157	0.544163	-0.877889	0.842274	1.93642	0.0713133	0.399904
AMDHD1	0.544108	-0.878034	0.550823	0.814519	0.427716	0.711009
CTNNA1	0.543712	-0.879086	6.58285	1.87576	0.0796984	0.420432
CCDC135	0.543694	-0.879132	-0.673692	0.866109	0.399671	0.690455
FAM72A	0.543053	-0.880836	0.714299	1.3629	0.192435	0.601639
LRRC33	0.542646	-0.881916	7.4186	1.75832	0.0984667	0.45864
FBF1	0.542449	-0.882442	4.05287	2.57549	0.020731	0.227464
LCE1E	0.542359	-0.882681	-4.99514	2.59796	0.0196933	0.221172
PKHD1	0.542359	-0.882681	-4.99514	2.59796	0.0196933	0.221172
C17orf54	0.542355	-0.882692	-3.54893	0.678763	0.507321	0.765165
KISS1R	0.542249	-0.882972	-1.98281	1.06592	0.302822	0.61976
USP31	0.541749	-0.884303	5.06112	2.01153	0.0620353	0.376978
TIMP1	0.541561	-0.884804	8.02943	1.69544	0.11003	0.477333
HSD11B1	0.541233	-0.885678	-4.08023	0.841285	0.413011	0.700665
PDZD7	0.541154	-0.885888	-1.43697	0.641803	0.530402	0.781344
CDCA5	0.541047	-0.886174	5.0137	1.41079	0.178109	0.583769
AREG	0.541015	-0.88626	-2.34639	0.4642	0.648973	0.853438
KNTC1	0.540908	-0.886546	6.92437	1.8716	0.0803056	0.421462
[truncated: 18,487 more rows]
